# Supplementary material for: The Source and Evolutionary History of a Microbial Contaminant Identified Through Soil Metagenomic Analysis
Source: mBio. 2017 Feb 21;8(1):e01969-16. doi: 10.1128/mBio.01969-16 (PMC5358914; doi:10.1128/mBio.01969-16)
Supplement: TABLE S1 [file mbo001173203st1.xlsx]

## Sheet: Sequencing_depth
Sample Name:	Total Reads:	Total bp:	Library Identity	Run Date	JGI Project Id
13_1_20cm_1	81967438	18473993860	TGUO	2014-03-16	1032408
13_1_20cm_2	69941728	15772279779	TGUS	2014-03-16	1032414
13_1_20cm_3	91341664	19399011923	SNNW	2014-05-24	1032426
13_1_20cm_4	100198890	21465486209	SNNY	2014-05-14	1032433
13_1_40cm_1	83592576	19109694647	UHAW	2014-04-18	1032411
13_1_40cm_2	80045692	18329836141	TGUT	2014-03-16	1032417
13_1_40cm_3	77589548	17235103183	TGUU	2014-03-16	1032420
13_1_40cm_4	77169498	16177913026	SNNU	2014-05-24	1032423
CZO_20cm	82733534	16992731796	UNWZ	2014-04-18	1033750
CZO_40cm	99212682	20604463564	UNXA	2014-04-18	1033753
CZO_60cm	91386358	18589216431	UNXB	2014-04-18	1033756
CZO_80cm	96012718	19585200214	UNXC	2014-04-18	1033759
CZO_100cm	226193396	43957134683	UNXG	2014-05-20	1033762
CZO_115cm	216055346	38933937455	UNXH	2014-05-20	1033765

## Sheet: Sample_diversity
Sample Name:	Shannon Diversity:	Evenness:	Richness:
13_1_20cm_1	4.5189	0.965138	108
13_1_20cm_2	4.47356	0.941091	116
13_1_20cm_3	4.63236	0.978076	114
13_1_20cm_4	4.65181	0.938655	142
13_1_40cm_1	4.39855	0.945119	105
13_1_40cm_2	4.38413	0.909518	124
13_1_40cm_3	4.45594	0.916896	129
13_1_40cm_4	4.65181	0.938655	142
CZO_20cm	4.54149	0.979883	103
CZO_40cm	5.05493	0.969318	184
CZO_60cm	4.81773	0.962786	149
CZO_80cm	4.32735	0.976648	84
CZO_100cm	5.2072	0.963819	222
CZO_115cm	5.17694	0.960636	219
Soil Average:	4.66377	0.953303	138.643
Soil STD:	0.292689	0.0221947	42.3785

## Sheet: Delftia_load
* Samples marked with red have less than 2x median coverage, and thus should be treated with caution
Sample	SNPs	average_coverage	breadth	consensus_ANI	genome	median_coverage	std_coverage	unmasked_breadth
13_1_20cm	1229	0.283709	0.169913	0.987736	ANG1	0	1.2536	0.0152837
13_1_20cm_2	973	0.49755	0.282061	0.995987	ANG1	0	1.31079	0.0369748
13_1_20cm_3	1530	0.0978636	0.0405847	0.962498	ANG1	0	1.04817	0.00622231
13_1_20cm_4	107	29.2937	0.999992	0.999984	ANG1	29	8.30324	0.999917
13_1_40cm	321	3.39695	0.917419	0.999916	ANG1	3	2.81141	0.580007
13_1_40cm_2	758	0.939383	0.500947	0.9988	ANG1	1	1.58322	0.0963412
13_1_40cm_3	53	12.0887	0.998617	0.999992	ANG1	12	5.50884	0.985712
13_1_40cm_4	953	0.26197	0.164464	0.987117	ANG1	0	1.09816	0.0112818
2013_20cm	793	1.8977	0.751156	0.999555	ANG1	1	2.5253	0.271779
2013_40cm	1577	1.72829	0.67517	0.998862	ANG1	1	4.0661	0.211301
2013_60cm	491	4.25757	0.949356	0.999892	ANG1	4	3.95241	0.694495
2013_80cm	543	2.46226	0.832892	0.999793	ANG1	2	2.67604	0.400578
2013_100cm	476	7.96961	0.993771	0.999922	ANG1	7	6.99344	0.9329
2013_115cm	294	6.26102	0.98703	0.999949	ANG1	6	5.30818	0.875706
