# Supplementary material for: The Source and Evolutionary History of a Microbial Contaminant Identified Through Soil Metagenomic Analysis
Source: mBio. 2017 Feb 21;8(1):e01969-16. doi: 10.1128/mBio.01969-16 (PMC5358914; doi:10.1128/mBio.01969-16)
Supplement: TABLE S2 [file mbo001173203st2.xlsx]

## Sheet: JGI_project_info
library Name	Bases with 5x Coverage (to SPH-1)	ANI of those bases	Library Type	Run Date	Project Name	Product Name	NCBI Organism Name	Clade
PAZA	2.85186e-05	0.943005	Regular (DNA)	2013-10-24 04:00:08	Maize Genotype by Sequencing Set 6	Resequencing 5X	Zea mays	N/A
WNAP	0.00132249	0.981564	Ultra-Low Input (DNA)	2014-07-03 19:34:59	Upper Troposphere microbiome DAQMD018	Metagenome Standard Draft	None	N/A
XPBS	0.00132249	0.981564	Regular (DNA)	2014-07-05 20:12:25	Melampsora laricipopulina 98AG31 S1 Mapping Population	Plant Resequencing Skim	Melampsora laricipopulina	N/A
PZST	0.00190203	0.963254	Regular (DNA)	2013-11-02 18:00:25	Brachypodium hybridum ABR113 X Brachypodium hybridum BdTR6g Mapping Population	Resequencing 5X	Brachypodium hybridum	N/A
ONCW	0.00365053	0.982311	Regular (DNA)	2013-11-02 18:00:26	Brachypodium hybridum ABR113 X Brachypodium hybridum BdTR6g Mapping Population	Resequencing 5X	Brachypodium hybridum	N/A
PZSX	0.00779252	0.988319	Regular (DNA)	2013-11-02 18:00:26	Brachypodium hybridum ABR113 X Brachypodium hybridum BdTR6g Mapping Population	Resequencing 5X	Brachypodium hybridum	N/A
PZOX	0.021949	0.988124	Regular (DNA)	2013-11-02 18:00:25	Brachypodium hybridum ABR113 X Brachypodium hybridum BdTR6g Mapping Population	Resequencing 5X	Brachypodium hybridum	N/A
NBTN	0.0270832	0.905907	None	2013-03-05 18:42:02	Acidovorax sp. JHL3	Microbial Improved Draft Isolate	Acidovorax	N/A
UUHU	0.03	0.972605	Tight Insert	2014-09-12 19:21:18	Thiocyanate Bioreactor MetaG Thiocycont300biof	Metagenome Minimal Draft	None	N/A
PPBZ	0.0328856	0.89971	None	2013-04-26 10:27:03	Comamonas badia DSM 17552	Microbial Minimal Draft Isolate	Comamonas badia DSM 17552	N/A
CXTZ	0.0391913	0.91447	None	2012-09-25 07:57:03	Brachymonas chironomi DSM 19884	Microbial Minimal Draft Isolate	Brachymonas chironomi DSM 19884	N/A
ONCU	0.0496936	0.987868	Regular (DNA)	2013-11-02 18:00:22	Brachypodium hybridum ABR113 X Brachypodium hybridum BdTR6g Mapping Population	Resequencing 5X	Brachypodium hybridum	N/A
WGYX	0.0571748	0.907335	Regular (DNA)	2014-09-30 14:03:55	Extensimonas vulgaris CGMCC 1.10977	Microbial Minimal Draft Isolate	Extensimonas vulgaris	N/A
TSUN	0.0594198	0.917871	Regular (DNA)	2014-03-19 00:00:30	Comamonas nitrativorans DSM 13191	Microbial Minimal Draft Isolate	ComamonasnitrativoransDSM13191	N/A
PSSW	0.0735753	0.920224	None	2013-06-27 09:39:08	Curvibacter gracilis ATCC BAA807	Microbial Minimal Draft Isolate	Curvibacter gracilis	N/A
CTAW	0.0767558	0.917204	None	2012-10-09 14:18:02	Curvibacter lanceolatus ATCC 14669	Microbial Minimal Draft Isolate	Curvibacter lanceolatus 192	N/A
WNAS	0.0812403	0.96714	Ultra-Low Input (DNA)	2014-07-03 19:34:59	Upper Troposphere microbiome DAQMD021	Metagenome Standard Draft	None	N/A
OPUC	0.0991599	0.923158	Regular (DNA)	2013-11-24 01:26:23	Xenophilus azovorans DSM 13620	Microbial Minimal Draft Isolate	Xenophilus azovorans DSM 13620	N/A
NBTO	0.105858	0.908396	None	2013-03-05 18:42:02	Acidovorax sp. JHL9	Microbial Minimal Draft Isolate	Acidovorax	N/A
TSSB	0.125645	0.921226	Regular (DNA)	2014-03-19 00:00:20	Pseudoxanthomonas taiwanensis DSM 22914	Microbial Minimal Draft Isolate	Pseudoxanthomonas taiwanensis DSM 22914	N/A
TSSP	0.125645	0.921226	Regular (DNA)	2014-03-19 00:00:20	Diaphorobacter oryzae DSM 22780	Microbial Minimal Draft Isolate	Diaphorobacter oryzae DSM 22780	N/A
HPTU	0.176688	0.913066	None	2012-12-21 08:27:03	Comamonas composti DSM 21721	Microbial Minimal Draft Isolate	Comamonas composti DSM 21721	N/A
GOAU	0.235146	0.993065	Tight Insert	2012-11-02 08:21:02	Rifle Groundwater E1	Metagenome Standard Draft	groundwater metagenome	5
XOUU	0.248602	0.971079	Ultra-Low Input (DNA)	2014-07-03 18:53:19	Upper Troposphere microbiome DAQMD015	Metagenome Standard Draft	None	1
UZXS	0.295234	0.988439	Regular (DNA)	2014-09-25 18:58:52	Melampsora laricipopulina 9683B13 Resequencing	Fungal Resequencing Isolate	Melampsora laricipopulina	4
TGUU	0.699514	0.999694	Tight Insert	2014-03-16 06:00:16	Grassland Soil Metagenome 09272013140cm	Metagenome Standard Draft	None	5
XOUW	0.727029	0.97118	Ultra-Low Input (DNA)	2014-07-03 18:53:19	Upper Troposphere microbiome DAQCA003	Metagenome Standard Draft	None	1
XAWP	0.733258	0.971907	Regular (DNA)	2014-08-30 21:52:35	Thiocyanate Bioreactor MetaG Thiocycont500plan	Metagenome Minimal Draft	None	2
WGNG	0.737529	0.968655	Regular (DNA)	2014-09-12 19:21:18	Thiocyanate Bioreactor MetaG Thiocycont1000plan	Metagenome Minimal Draft	None	2
WNBA	0.760459	0.970569	Ultra-Low Input (DNA)	2014-06-24 15:19:04	Upper Troposphere microbiome DC3104	Metagenome Standard Draft	None	1
XAWT	0.762368	0.970149	Regular (DNA)	2014-08-30 21:52:35	Thiocyanate Bioreactor MetaG Thiocycont750plan	Metagenome Minimal Draft	None	2
WNAU	0.777773	0.96924	Ultra-Low Input (DNA)	2014-07-03 19:34:59	Upper Troposphere microbiome DAQMD023	Metagenome Standard Draft	None	1
WNAO	0.790004	0.965397	Ultra-Low Input (DNA)	2014-06-24 15:19:04	Upper Troposphere microbiome DAQMD001	Metagenome Standard Draft	None	1
WNAT	0.790004	0.965397	Ultra-Low Input (DNA)	2014-07-03 19:34:59	Upper Troposphere microbiome DAQMD024	Metagenome Standard Draft	None	1
UAXT	0.792313	0.999806	Tight Insert	2013-12-10 18:00:08	Corymbia citriodora variegata CV2018 Standard Draft	PlantOther Eukaryote Standard Draft	Corymbia citriodora variegata	5
NYXT	0.852533	0.979945	Regular (DNA)	2013-12-05 10:00:22	Lake Superior Sta WM archaea Metagenome	Metagenome Standard Draft	marine metagenome	3
SNNY	0.946679	0.999675	Tight Insert	2014-05-24 15:39:01	Grassland Soil Metagenome 10022013120cm	Metagenome Standard Draft	None	5
TGWG	0.948057	0.99978	Tight Insert	2014-03-02 20:00:41	Dichanthelium oligosanthes Standard Draft	PlantOther Eukaryote Standard Draft	Dichanthelium oligosanthes	5
UCHP	0.948906	0.999722	Tight Insert	2014-01-15 00:00:21	Rorippa islandica GC 200689 Standard Draft	PlantOther Eukaryote Standard Draft	Rorippa islandica	5

## Sheet: ANG1_mapping_info
sample	reference genome	SNPs	average_coverage	breadth	consensus_ANI	median_coverage	std_coverage	unmasked_breadth
UAXT	ANG1	90	7.91437	0.996646	0.999986	8	3.77203	0.951741
WNBA	ANG1	213495	474.417	0.852033	0.961476	448	654.392	0.84523
TGWG	ANG1	186	24.6014	0.999991	0.999972	23	15.4289	0.999842
WNAO	ANG1	203380	359.107	0.839243	0.962644	289	618.063	0.83036
XOUW	ANG1	213139	405.251	0.851344	0.961528	339	622.452	0.844947
GOAU	ANG1	3382	3.2523	0.924095	0.999063	3	3.00817	0.550386
XOUU	ANG1	198916	159.436	0.83746	0.963314	126	337.776	0.826964
UUHU	ANG1	69975	7.09385	0.932595	0.985688	5	15.1977	0.745693
UZXS	ANG1	40663	3.68714	0.87028	0.990197	3	7.13786	0.632637
NYXT	ANG1	100364	142.905	0.88603	0.982651	144	117.933	0.882275
TGUU	ANG1	128	7.15105	0.990094	0.999979	7	3.96024	0.909532
XAWP	ANG1	178697	9.38464	0.837188	0.966071	10	7.01245	0.803266
XAWT	ANG1	184980	13.4595	0.853248	0.965509	14	11.6798	0.817964
WGNG	ANG1	179534	10.8055	0.836641	0.965974	10	12.9171	0.804726
UCHP	ANG1	4	42.7545	1	0.999999	42	13.9733	0.999997
WNAT	ANG1	214467	453.799	0.852487	0.961347	461	643.321	0.846234
SNNY	ANG1	64	24.9478	0.999989	0.99999	25	7.38149	0.999862
WNAU	ANG1	196027	34.0958	0.840503	0.963884	31	73.0107	0.827797
