# Supplementary material for: The Source and Evolutionary History of a Microbial Contaminant Identified Through Soil Metagenomic Analysis
Source: mBio. 2017 Feb 21;8(1):e01969-16. doi: 10.1128/mBio.01969-16 (PMC5358914; doi:10.1128/mBio.01969-16)
Supplement: TABLE S3 [file mbo001173203st3.xlsx]

## Sheet: JGI_delftia_comparison_3cov_SMi
	GOAU	NYXT	SNNY	TGUU	TGWG	UAXT	UCHP	UZXS	WGNG	WNAO	WNAT	WNAU	WNBA	XAWP	XAWT	XOUU	XOUW	ANG1
GOAU	0	0.0251676	0.00297002	0.00292012	0.00297384	0.00285171	0.00297828	0.00798587	0.0357074	0.0372141	0.0389721	0.034663	0.0385374	0.0311252	0.0335924	0.036552	0.0388901	0.00263647
NYXT	0.0251676	0	0.0236657	0.0236567	0.0236602	0.0235469	0.0236488	0.0163239	0.0419989	0.0459915	0.047801	0.0434751	0.0473372	0.0398282	0.0420919	0.0452715	0.047571	0.0235579
SNNY	0.00297002	0.0236657	0	0.000318226	0.000310323	0.000352021	0.000305085	0.00531605	0.0359286	0.0386427	0.0406794	0.0357415	0.0402001	0.0317225	0.0343838	0.0378925	0.0405018	0.000351914
TGUU	0.00292012	0.0236567	0.000318226	0	0.000423186	0.00036715	0.000432544	0.00532973	0.0359889	0.0385442	0.0405547	0.0357317	0.040064	0.0316491	0.0343405	0.03781	0.0403651	0.000284045
TGWG	0.00297384	0.0236602	0.000310323	0.000423186	0	0.000237469	0.000203492	0.00526558	0.0359806	0.0386082	0.0406173	0.0356853	0.0401372	0.0317265	0.0344262	0.0378336	0.0404296	0.000272441
UAXT	0.00285171	0.0235469	0.000352021	0.00036715	0.000237469	0	0.000249644	0.00520337	0.035955	0.0385916	0.0405817	0.035692	0.0400984	0.0316665	0.0343701	0.0378285	0.0404141	0.000171891
UCHP	0.00297828	0.0236488	0.000305085	0.000432544	0.000203492	0.000249644	0	0.0052833	0.0359404	0.0385453	0.0405771	0.0356364	0.0400838	0.0317173	0.0344301	0.0377927	0.0403955	0.000299237
UZXS	0.00798587	0.0163239	0.00531605	0.00532973	0.00526558	0.00520337	0.0052833	0	0.031397	0.0328419	0.0345052	0.0304595	0.0341266	0.0269784	0.0294492	0.0321612	0.0342784	0.00512081
WGNG	0.0357074	0.0419989	0.0359286	0.0359889	0.0359806	0.035955	0.0359404	0.031397	0	0.0176984	0.0177568	0.0166526	0.0177315	0.00545684	0.0052036	0.0174961	0.0177967	0.0358616
WNAO	0.0372141	0.0459915	0.0386427	0.0385442	0.0386082	0.0385916	0.0385453	0.0328419	0.0176984	0	0.00262349	0.00173901	0.00258855	0.0132281	0.0143911	0.00251169	0.0026352	0.0386049
WNAT	0.0389721	0.047801	0.0406794	0.0405547	0.0406173	0.0405817	0.0405771	0.0345052	0.0177568	0.00262349	0	0.00127063	0.00239344	0.0132863	0.0145132	0.00231049	0.00212411	0.0406346
WNAU	0.034663	0.0434751	0.0357415	0.0357317	0.0356853	0.035692	0.0356364	0.0304595	0.0166526	0.00173901	0.00127063	0	0.00139948	0.0121673	0.013251	0.00156647	0.00132996	0.0356884
WNBA	0.0385374	0.0473372	0.0402001	0.040064	0.0401372	0.0400984	0.0400838	0.0341266	0.0177315	0.00258855	0.00239344	0.00139948	0	0.0132686	0.0144683	0.00234276	0.00238358	0.0401522
XAWP	0.0311252	0.0398282	0.0317225	0.0316491	0.0317265	0.0316665	0.0317173	0.0269784	0.00545684	0.0132281	0.0132863	0.0121673	0.0132686	0	0.00173686	0.0130566	0.0133476	0.0315307
XAWT	0.0335924	0.0420919	0.0343838	0.0343405	0.0344262	0.0343701	0.0344301	0.0294492	0.0052036	0.0143911	0.0145132	0.013251	0.0144683	0.00173686	0	0.0141729	0.0145599	0.0342141
XOUU	0.036552	0.0452715	0.0378925	0.03781	0.0378336	0.0378285	0.0377927	0.0321612	0.0174961	0.00251169	0.00231049	0.00156647	0.00234276	0.0130566	0.0141729	0	0.00224667	0.0378249
XOUW	0.0388901	0.047571	0.0405018	0.0403651	0.0404296	0.0404141	0.0403955	0.0342784	0.0177967	0.0026352	0.00212411	0.00132996	0.00238358	0.0133476	0.0145599	0.00224667	0	0.0404606
ANG1	0.00263647	0.0235579	0.000351914	0.000284045	0.000272441	0.000171891	0.000299237	0.00512081	0.0358616	0.0386049	0.0406346	0.0356884	0.0401522	0.0315307	0.0342141	0.0378249	0.0404606	0
