# Supplementary material for: The Source and Evolutionary History of a Microbial Contaminant Identified Through Soil Metagenomic Analysis
Source: mBio. 2017 Feb 21;8(1):e01969-16. doi: 10.1128/mBio.01969-16 (PMC5358914; doi:10.1128/mBio.01969-16)
Supplement: TABLE S4 [file mbo001173203st4.xlsx]

## Sheet: PTR_gcskew
Library	PTR	Clade
WNAO	1.13811	1
WNAT	1.19669	1
WNAU	1.2177	1
WNBA	1.18358	1
XOUU	1.18576	1
XOUW	1.15241	1
WGNG	1.75195	2
XAWP	1.52527	2
XAWT	1.85093	2
NYXT	1.06309	3
UZXS	1.23409	4
GOAU	1.36739	5
H0036	1.17147	5
TGUU	1.22561	5
TGWG	1.19987	5
UAXT	1.29117	5
UCHP	1.09993	5
