# Supplementary material for: The Source and Evolutionary History of a Microbial Contaminant Identified Through Soil Metagenomic Analysis
Source: mBio. 2017 Feb 21;8(1):e01969-16. doi: 10.1128/mBio.01969-16 (PMC5358914; doi:10.1128/mBio.01969-16)
Supplement: TABLE S5 [file mbo001173203st5.xlsx]

## Sheet: Mutations
SNPs
	pos	mutation	Class	size	annotation	description
	13063	G→T	n		P183Q (CCG→CAG)	LysR family transcriptional regulator
	15611	G→A	s		S139S (TCG→TCA)	hypothetical protein
	30433	C→T	s		G94G (GGC→GGT)	recombination associated protein
	125042	C→T	n		A361T (GCG→ACG)	threonine dehydratase
	137522	G→T	s		L55L (CTG→CTT)	hypothetical protein
	141446	A→G	n		K176E (AAG→GAG)	alpha/beta hydrolase fold protein
	200438	C→T	n		R368Q (CGG→CAG)	acyl‑CoA dehydrogenase domain‑containing protein
	215860	C→T	s		A79A (GCC→GCT)	L‑carnitine dehydratase/bile acid‑inducible protein F
	388845	C→G	i		intergenic (+168/‑62)	ProQ activator of osmoprotectant transporter ProP/AmiS/UreI transporter
	412338	T→G	n		I9R (ATA→AGA)	peptidase M48 Ste24p
	477018	A→G	n		N35S (AAC→AGC)	50S ribosomal protein L22
	523124	G→C	n		V27L (GTT→CTT)	heavy metal sensor signal transduction histidine kinase
	573702	T→C	n		V85A (GTC→GCC)	TetR family transcriptional regulator
	674276	T→C	n		K194E (AAA→GAA)	hypothetical protein
	674696	C→T	n		A54T (GCT→ACT)	hypothetical protein
	716253	G→A	n		P138S (CCC→TCC)	short‑chain dehydrogenase/reductase SDR
	759385	C→G	n		P209R (CCC→CGC)	CheR‑type MCP methyltransferase
	827539	A→G	i		intergenic (‑31/+35)	thiamine‑monophosphate kinase/LysR family transcriptional regulator
	858951	A→T	i		intergenic (‑40/+229)	response regulator receiver protein/metal dependent phosphohydrolase
	869827	T→C	n		C164R (TGC→CGC)	histidine kinase
	988227	T→C	n		D584G (GAC→GGC)	PAS/PAC sensor signal transduction histidine kinase
	1019622	G→A	i		intergenic (+14/‑9)	hypothetical protein/hypothetical protein
	1065265	G→T	n		S146I (AGC→ATC)	LysR family transcriptional regulator
	1113879	A→C	n		T46P (ACC→CCC)	hypothetical protein
	1200068	T→G	i		intergenic (‑84/‑211)	hypothetical protein/anion transporter
	1202280	G→C	n		H35Q (CAC→CAG)	hypothetical protein
	1225885	C→T	s		A517A (GCC→GCT)	carbamoyl‑phosphate synthase subunit L
	1283560	A→C	n		L487R (CTG→CGG)	FAD linked oxidase domain‑containing protein
	1286037	T→G	n		K220T (AAG→ACG)	FAD dependent oxidoreductase
	1298987	T→G	n		E323A (GAG→GCG)	molybdopterin oxidoreductase
	1464778	T→A	n		S149T (TCG→ACG)	cytosine/purines uracil thiamine allantoin permease
	1473264	G→A	s		A306A (GCC→GCT)	DNA‑binding domain‑containing protein
	1508620	C→T	n		S543N (AGT→AAT)	glycosyl transferase family protein
	1514675	G→A	n		G171D (GGT→GAT)	histidine kinase
	1528825	C→T	n		T157M (ACG→ATG)	hypothetical protein
	1570046	G→A	n		R326W (CGG→TGG)	hypothetical protein
	1700953	G→A	n		G86S (GGC→AGC)	rod shape‑determining protein RodA
	1728723	C→G	n		G870R (GGG→CGG)	multi‑sensor hybrid histidine kinase
	1743296	C→G	n		V24L (GTG→CTG)	molybdate ABC transporter inner membrane subunit
	1756543	T→C	n		N248D (AAC→GAC)	thiol:disulfide interchange protein DsbC
	1853310	C→G	n		V12L (GTG→CTG)	N‑acetyltransferase GCN5
	1870129	T→G	n		S174A (TCG→GCG)	putative transmembrane cytochrome oxidase
	1913078	C→A	n		A564D (GCT→GAT)	sulfatase
	1965123	C→T	s		A345A (GCG→GCA)	dicarboxylate carrier MatC domain‑containing protein
	1968516	G→A	s		F379F (TTC→TTT)	putative sigma‑54 specific transcriptional regulator
	1983596	T→C	s		D165D (GAT→GAC)	flavoprotein oxygenase DIM6/NTAB family‑like protein
	2044825	A→C	i		intergenic (‑65/‑259)	Asp/Glu/hydantoin racemase/monooxygenase FAD‑binding
	2051565	G→C	i		intergenic (+1/‑246)	major facilitator transporter/N‑acetylmuramyl‑L‑alanine amidase, negative regulator of AmpC, AmpD
	2058232	A→G	s		V783V (GTA→GTG)	formate dehydrogenase subunit alpha
	2167139	A→G	s		A106A (GCT→GCC)	FAD dependent oxidoreductase
	2209618	G→A	i		intergenic (‑132/‑31)	histidine kinase/hypothetical protein
	2262840	G→A	s		N80N (AAC→AAT)	putative phage associated protein
	2265150	T→G	n		T66P (ACA→CCA)	hypothetical protein
	2265668	A→G	s		V65V (GTA→GTG)	hypothetical protein
	2375432	A→T	n		M192L (ATG→TTG)	LysR family transcriptional regulator
	2377469	C→G	s		P239P (CCG→CCC)	L‑carnitine dehydratase/bile acid‑inducible protein F
	2410021	G→A	n		G410S (GGT→AGT)	EAL domain‑containing protein
	2441740	C→T	n		H560Y (CAC→TAC)	acriflavin resistance protein
	2456417	A→G	i		intergenic (+52/‑77)	acetoacetyl‑CoA synthase/MarR family transcriptional regulator
	2529358	G→C	n		A243G (GCC→GGC)	hypothetical protein
	2663040	C→A	n		P46Q (CCG→CAG)	cytochrome c oxidase accessory protein CcoG
	2669065	G→C	i		intergenic (‑171/+55)	integrase catalytic subunit/TonB‑dependent siderophore receptor
	2693192	G→C	s		R645R (CGG→CGC)	PAS/PAC sensor‑containing diguanylate cyclase/phosphodiesterase
	2731344	T→C	n		I275T (ATC→ACC)	tRNA(Ile)‑lysidine synthetase
	2733148	C→T	s		intergenic (+78/‑380)	tRNA‑Ser/16S ribosomal RNA
	2774179	A→G	i		intergenic (+5/+330)	hypothetical protein/porin
	2777341	G→C	n		A101G (GCC→GGC)	hypothetical protein
	2777919	T→A	n		S66T (TCC→ACC)	LysR family transcriptional regulator
	2805734	G→A	s		T353T (ACG→ACA)	RND family efflux transporter MFP subunit
	2872103	C→G	s		L20L (CTC→CTG)	hypothetical protein
	2911709	G→A	n		T133I (ACC→ATC)	ABC transporter‑like protein
	2926778	A→G	s		L640L (TTG→ATG)	conjugal transfer coupling protein TraG
	3026782	C→A	s		T67T (ACC→ACA)	hypothetical protein
	3057221	C→T	n		A179V (GCC→GTC)	hypothetical protein
	3078278	C→T	n		R485H (CGC→CAC)	histidine kinase
	3088851	G→A	n		R220Q (CGA→CAA)	glutamate synthase subunit beta
	3141349	G→A	s		K213K (AAG→AAA)	hypothetical protein
	3153225	G→A	n		A131V (GCG→GTG)	heavy metal translocating P‑type ATPase
	3158037	A→G	n		V79A (GTC→GCC)	porin
	3171483	G→T	i		intergenic (‑115/‑140)	periplasmic‑binding protein/LacI transcriptional regulator/thiamine pyrophosphate protein central region
	3178202	A→G	n		I149T (ATC→ACC)	cell morphology protein
	3207682	C→T	i		intergenic (+443/+216)	PAS/PAC sensor hybrid histidine kinase/Fis family GAF modulated sigma54 specific transcriptional regulator
	3318592	C→G	s		A78A (GCG→GCC)	secretion protein HlyD family protein
	3380019	A→G	i		intergenic (+321/‑12)	AsnC family transcriptional regulator/hypothetical protein
	3506186	G→A	n		A544T (GCC→ACC)	TonB‑dependent siderophore receptor
	3508446	C→G	n		S79T (AGC→ACC)	intracellular septation protein A
	3514989	C→T	n		S391L (TCA→TTA)	X‑Pro dipeptidyl‑peptidase domain‑containing protein
	3538051	C→G	s		A185A (GCC→GCG)	LysR family transcriptional regulator
	3546006	A→T	n		L375Q (CTG→CAG)	hypothetical protein
	3595534	G→A	n		A99T (GCC→ACC)	chromosome condensation regulator RCC1
	3609428	C→A	n		P381T (CCA→ACA)	putative phytochrome sensor protein
	3651038	G→A	n		G59R (GGG→AGG)	hypothetical protein
	3652272	T→C	s		S250S (AGT→AGC)	diguanylate cyclase
	3672531	G→A	n		S165F (TCC→TTC)	protein serine/threonine phosphatase
	3756563	T→A	n		L287Q (CTG→CAG)	LysR family transcriptional regulator
	3765496	G→T	n		L34M (CTG→ATG)	aconitate hydratase
	3866346	A→T	i		intergenic (‑61/+360)	hypothetical protein/PAS/PAC sensor hybrid histidine kinase
	3896994	A→C	n		V141G (GTG→GGG)	salicylate hydroxylase
	3976938	C→G	n		G166R (GGC→CGC)	TonB family protein
	4030015	C→T	n		A1486T (GCG→ACG)	ATPase AAA
	4048232	C→T	n		S815N (AGC→AAC)	GAF sensor hybrid histidine kinase
	4069125	G→A	n		G729S (GGC→AGC)	type VI secretion protein IcmF
	4105090	T→C	i		intergenic (‑72/+123)	molybdenum ABC transporter periplasmic molybdate‑binding protein/hypothetical protein
	4194331	G→A	s		D617D (GAC→GAT)	propionyl‑CoA synthetase
	4352859	A→T	n		S45C (AGC→TGC)	AsmA family protein
	4365072	A→G	i		intergenic (‑44/‑30)	3‑oxoacid CoA‑transferase subunit A/LuxR family transcriptional regulator
	4386364	G→T	i		intergenic (‑9/‑88)	transcriptional regulator/N‑acetyltransferase
	4441654	C→A	i		intergenic (+132/‑129)	short‑chain dehydrogenase/reductase SDR/hypothetical protein
	4523488	T→C	n		H341R (CAC→CGC)	hypothetical protein
	4623318	C→G	n		H128D (CAC→GAC)	AraC family transcriptional regulator
	4694633	T→G	n		T242P (ACC→CCC)	LysR family transcriptional regulator
	4787150	C→T	n		V108M (GTG→ATG)	ABC transporter‑like protein
	4828911	A→G	n		V125A (GTC→GCC)	hypothetical protein
	4843032	G→C	n		R33T (AGG→ACG)	hypothetical protein
	4857738	T→G	n		E945A (GAG→GCG)	endonuclease/exonuclease/phosphatase
	4969382	A→T	n		L811Q (CTG→CAG)	amino acid adenylation domain‑containing protein
	5002413	T→C	i		intergenic (+227/‑3)	arsenate reductase‑like protein/17 kDa surface antigen
	5016624	G→T	i		intergenic (‑40/+151)	TonB‑dependent siderophore receptor/hypothetical protein
	5039761	G→A	s		R126R (CGC→CGT)	CMP/dCMP deaminase
	5050180	G→A	s		A47A (GCG→GCA)	short‑chain dehydrogenase/reductase SDR
	5087152	G→A	stop		Q56* (CAG→TAG)	zinc finger SWIM domain‑containing protein
	5092485	C→G	n		G531R (GGT→CGT)	phosphoribosylformylglycinamidine synthase
	5139306	C→A	n		A16S (GCC→TCC)	aldehyde oxidase and xanthine dehydrogenase molybdopterin‑binding subunit
	5173269	T→G	n		I315M (ATT→ATG)	PAS/PAC sensor‑containing diguanylate cyclase/phosphodiesterase
	5220306	T→C	i		intergenic (‑24/‑104)	chorismate synthase/AraC family transcriptional regulator
	5226487	G→C	n		A357P (GCC→CCC)	AraC family transcriptional regulator
	5248241	G→T	n		G250V (GGC→GTC)	mandelate racemase/muconate lactonizing protein
	5265670	T→G	n		K68Q (AAA→CAA)	hypothetical protein
	5331766	A→G	n		C452R (TGC→CGC)	flavodoxin/nitric oxide synthase
	5337173	G→A	n		A139T (GCG→ACG)	hypothetical protein
	5362539	C→T	s		L447L (CTG→CTA)	DNA internalization‑like competence protein ComEC/Rec2
	5367696	A→G	s		L382L (TTG→CTG)	DNA topoisomerase IV subunit A
	5417819	C→T	n		P364S (CCC→TCC)	DNA mismatch repair protein MutL
	5438994	C→T	n		P168S (CCC→TCC)	hypothetical protein
	5452966	T→G	n		C393G (TGC→GGC)	hypothetical protein
	5499819	C→T	s		S554S (AGC→AGT)	phospholipase D/transphosphatidylase
	5566495	A→G	n		S189P (TCC→CCC)	anti sigma‑E protein RseA
	5660846	C→G	s		P27P (CCG→CCC)	cobalamin biosynthesis protein CbiB
	5690894	C→A	n		L188M (CTG→ATG)	acyl‑CoA dehydrogenase domain‑containing protein
	5694521	T→C	n		D361G (GAC→GGC)	hypothetical protein
	5715936	C→T	n		D2N (GAT→AAT)	short‑chain dehydrogenase/reductase SDR
	5737508	C→G	n		S38W (TCG→TGG)	phosphotransferase domain‑containing protein
	5766726	A→C	s		I133I (ATA→ATC)	peptidyl‑tRNA hydrolase
	5806576	G→A	s		S592S (TCG→TCA)	mechanosensitive ion channel protein MscS
	5829502	C→T	s		R68R (CGC→CGT)	hypothetical protein
	5841071	C→T	i		intergenic (+90/+3)	large‑conductance mechanosensitive channel/4‑hydroxythreonine‑4‑phosphate dehydrogenase
	5902155	T→G	n		S52A (TCA→GCA)	putative transmembrane protein
	5904457	C→T	s		N51N (AAC→AAT)	sec‑independent translocase
	5997983	G→C	n		G101A (GGC→GCC)	LysR family transcriptional regulator
	6061512	C→G	n		W249C (TGG→TGC)	LysR family transcriptional regulator
	6061514	A→C	n		W249G (TGG→GGG)	LysR family transcriptional regulator
	6067086	C→T	n		A320V (GCG→GTG)	TRAP C4‑dicarboxylate transport system permease DctM
	6075126	A→G	s		T124T (ACT→ACC)	alkyl hydroperoxide reductase
	6108794	A→C	stop		*180E (TAG→GAG)	porin
	6109528	G→A	n		R348C (CGC→TGC)	porin
	6110232	A→T	n		L113Q (CTA→CAA)	porin
	6137625	T→A	n		V213E (GTG→GAG)	cyanophycin synthetase
	6148051	T→C	n		Y311H (TAC→CAC)	peptidase S1 and S6 chymotrypsin/Hap
	6161240	G→A	n		G580D (GGC→GAC)	5'‑nucleotidase domain‑containing protein
	6169009	G→A	i		intergenic (‑202/‑155)	hypothetical protein/extracellular ligand‑binding receptor
	6217291	T→G	n		L63V (TTG→GTG)	cystathionine beta‑lyase
	6269764	T→A	i		intergenic (‑77/+91)	sulfonate ABC transporter periplasmic sulfonate‑binding protein/ABC transporter‑like protein
	6293326	G→A	s		G70G (GGC→GGT)	precorrin‑8X methylmutase
	6294067	C→T	s		G258D (GGT→GAT)	precorrin‑3B synthase
	6341148	C→T	i		intergenic (+69/‑69)	TonB‑dependent siderophore receptor/ECF subfamily RNA polymerase sigma‑24 factor
	6362467	G→T	i		intergenic (‑73/+104)	xanthine/uracil/vitamin C permease/xanthine dehydrogenase, molybdopterin‑binding subunit
	6403313	C→A	n		A333D (GCC→GAC)	fimbrial biogenesis outer membrane usher protein
	6510654	T→C	stop		*1045W (TAG→TGG)	PAS/PAC sensor hybrid histidine kinase
Small indels
	661525	+G	f		coding (65/2289 nt)	primosomal protein N'
	797888	+G	f		coding (332/1074 nt)	ornithine cyclodeaminase
	985917	Δ1 bp	i		intergenic (+40/‑66)	OmpA/MotB domain‑containing protein/putative D‑serine deaminase (d‑serine dehydratase) protein
	1167982	Δ1 bp	i		intergenic (+250/‑87)	ATP‑dependent DNA helicase RecG/putative integral membrane sensor protein
	1784125	(CAG)4→3	n	3	coding (310‑312/1662 nt)	hypothetical protein
	2261279	(T)8→7	f		coding (413/480 nt)	hypothetical protein
	2264248	(G)8→7	i		intergenic (‑49/+734)	replication initiation factor/hypothetical protein
	2264512	(G)6→7	i		intergenic (‑311/+472)	replication initiation factor/hypothetical protein
	3817292	(T)7→8	f		coding (224/930 nt)	acyltransferase 3
	4323240	(G)6→7	f		coding (239/1338 nt)	hypothetical protein
	4848767	(A)7→8	i		intergenic (+569/‑556)	hypothetical protein/D12 class N6 adenine‑specific DNA methyltransferase
	6445827	Δ3 bp	n	3	coding (513‑515/921 nt)	NAD‑binding D‑isomer specific 2‑hydroxyacid dehydrogenase
	4139854	(TCGAGCA)11→22		77	intergenic (+461/‑155)	2‑dehydro‑3‑deoxyphosphogluconate aldolase/methyl‑accepting chemotaxis sensory transducer
	2346295	(CAGAATGCCGCC)1→2		12	coding (1575/1602 nt)	ABC transporter‑like protein
	3394437	(ACGCAG)2→3		6	coding (2193/2325 nt)	histidine kinase
	970265	Δ14 bp		14	intergenic (+83/+110)	hypothetical protein/pilin
	1503752	Δ8 bp		8	intergenic (+26/+28)	ABC transporter‑like protein/peptidase S9 prolyl oligopeptidase
	6600846	Δ14 bp		14		[Daci_5928]
	6058495	Δ64 bp		64	gene	[Daci_5637]
Likely HGT
0.1884	1795294	2 bp→TG	i	2	intergenic (+55/‑181)	DNA‑3‑methyladenine glycosylase I/integrase catalytic subunit
0.812	1795300	2 bp→TC	i	2	intergenic (+61/‑175)	DNA‑3‑methyladenine glycosylase I/integrase catalytic subunit
	1795305	C→G	i		intergenic (+66/‑171)	DNA‑3‑methyladenine glycosylase I/integrase catalytic subunit
	1795312	C→T	i		intergenic (+73/‑164)	DNA‑3‑methyladenine glycosylase I/integrase catalytic subunit
	1795323	A→G	i		intergenic (+84/‑153)	DNA‑3‑methyladenine glycosylase I/integrase catalytic subunit
	1795330	3 bp→CA	indel	2	intergenic (+91/‑144)	DNA‑3‑methyladenine glycosylase I/integrase catalytic subunit
	1795342	Δ1 bp	indel		intergenic (+105/‑132)	DNA‑3‑methyladenine glycosylase I/integrase catalytic subunit
	1795356	Δ2 bp	indel		intergenic (+119/‑117)	DNA‑3‑methyladenine glycosylase I/integrase catalytic subunit
	1795357	2 bp→GC	i	2	intergenic (+122/‑114)	DNA‑3‑methyladenine glycosylase I/integrase catalytic subunit
447	2749318	T→C	s		G21G (GGT→GGC)	YD repeat‑containing protein
0.051	2749336	T→C	s		I27I (ATT→ATC)	YD repeat‑containing protein
0.949	2749372	G→A	s		P39P (CCG→CCA)	YD repeat‑containing protein
	2749375	C→T	s		G40G (GGC→GGT)	YD repeat‑containing protein
	2749388	G→A	n		G45S (GGC→AGC)	YD repeat‑containing protein
	2749442	C→T	s		L63L (CTG→TTG)	YD repeat‑containing protein
	2749486	G→A	s		Q77Q (CAG→CAA)	YD repeat‑containing protein
	2749525	C→T	s		A90A (GCC→GCT)	YD repeat‑containing protein
	2749529	G→C	s		R108R (CGG→CGC)	YD repeat‑containing protein
	2749588	C→A	n		D111E (GAC→GAA)	YD repeat‑containing protein
	2749642	T→C	s		P129P (CCT→CCC)	YD repeat‑containing protein
	2749647	T→C	n		V131A (GTG→GCG)	YD repeat‑containing protein
	2749682	C→A	n		L143I (CTC→ATC)	YD repeat‑containing protein
	2749717	C→A	n		D154E (GAC→GAA)	YD repeat‑containing protein
	2749723	T→C	s		G156G (GGT→GGC)	YD repeat‑containing protein
	2749726	C→A	s		T157T (ACC→ACA)	YD repeat‑containing protein
	2749738	C→T	s		A161A (GCC→GCT)	YD repeat‑containing protein
	2749741	C→G	s		A162A (GCC→GCG)	YD repeat‑containing protein
	2749744	T→C	s		N163N (AAT→AAC)	YD repeat‑containing protein
	2749747	T→G	s		P164P (CCT→CCG)	YD repeat‑containing protein
	2749754	3 bp→AGC	n	3	coding (499‑501/4530 nt)	YD repeat‑containing protein
	2749765	G→A	s		E170E (GAG→GAA)	YD repeat‑containing protein
	5114186	A→G	n		N81D (AAC→GAC)	ECF subfamily RNA polymerase sigma‑24 factor
	5114220	T→A	n		L92Q (CTG→CAG)	ECF subfamily RNA polymerase sigma‑24 factor
Indels
Deletions
	1568037	Δ3,428bp		3482	transposon
	1808005	Δ38,302 bp		38302	prophage	46 genes
	1921976	Δ876 bp		876	transposon	Daci_1726, Daci_1727
	2110917	Δ40,494 bp		40494	prophage	56 genes
	3281769	Δ5,386 bp		5386	transposon	Daci_2979, Daci_2980, Daci_2981, Daci_2982
	3409697	Δ3,428 bp		3428	transposon	Daci_3090, Daci_3091, Daci_3092, Daci_3093
	3515727	Δ52,594 bp		52594	prophage	71 genes
	3735244	Δ57,950 bp		57950	prophage	62 genes
	3925667	Δ5,003 bp		5003	transposon	[Daci_3578], Daci_3579, Daci_3580, Daci_3581, [Daci_3582]
	4481390	Δ50,032bp		50032	prophage
	4531478	Δ83,467 bp		83467	prophage	73 genes
Insertions
	316911	+ 40,297 bp		40297	prophage	Mg chelatase subunit
	5167334	+ 37,250 bp		37250	prophage	tmRNA
	2923310	+ 195 bp		195	?	In middle of major facilitator transporter
	1356131	+ 180 bp		180	CRISPR sapcers	CRISPR array
	6269218	+ 57,486 bp		57486	Repeat Region

## Sheet: List
13063
15611
30433
125042
137522
141446
200438
215860
388845
412338
477018
523124
573702
674276
674696
716253
759385
827539
858951
869827
988227
1019622
1065265
1113879
1200068
1202280
1225885
1283560
1286037
1298987
1464778
1473264
1508620
1514675
1528825
1570046
1700953
1728723
1743296
1756543
1853310
1870129
1913078
1965123
1968516
1983596
2044825
2051565
2058232
2167139
2209618
2262840
2265150
2265668
2375432
2377469
2410021
2441740
2456417
2529358
2663040
2669065
2693192
2731344
2733148
2774179
2777341
2777919
2805734
2872103
2911709
2926778
3026782
3057221
3078278
3088851
3141349
3153225
3158037
3171483
3178202
3207682
3318592
3380019
3506186
3508446
3514989
3538051
3546006
3595534
3609428
3651038
3652272
3672531
3756563
3765496
3866346
3896994
3976938
4030015
4048232
4069125
4105090
4194331
4352859
4365072
4386364
4441654
4523488
4623318
4694633
4787150
4828911
4843032
4857738
4969382
5002413
5016624
5039761
5050180
5087152
5092485
5114186
5114220
5139306
5173269
5220306
5226487
5248241
5265670
5331766
5337173
5362539
5367696
5417819
5438994
5452966
5499819
5566495
5660846
5690894
5694521
5715936
5737508
5766726
5806576
5829502
5841071
5902155
5904457
5997983
6061512
6061514
6067086
6075126
6108794
6109528
6110232
6137625
6148051
6161240
6169009
6217291
6269764
6293326
6294067
6341148
6362467
6403313
6510654
1795294
1795295
1795300
1795301
1795305
1795312
1795323
1795357
1795358
2749318
2749336
2749372
2749375
2749388
2749442
2749486
2749525
2749529
2749588
2749642
2749647
2749682
2749717
2749723
2749726
2749738
2749741
2749744
2749747
2749754
2749755
2749756
2749765
