# Supplementary material for: The Source and Evolutionary History of a Microbial Contaminant Identified Through Soil Metagenomic Analysis
Source: mBio. 2017 Feb 21;8(1):e01969-16. doi: 10.1128/mBio.01969-16 (PMC5358914; doi:10.1128/mBio.01969-16)
Supplement: TABLE S6 [file mbo001173203st6.xlsx]

## Sheet: Supplemental_TableS5_Polymorphi
location	percent_variant	project	reference_base_count	scaffold	variant_base_count
477018	0.333333	GOAU	2	OLM3	1
2872103	1	GOAU	0	OLM3	2
6510654	0	GOAU	2	OLM3	0
1570046	1	GOAU	0	OLM3	2
1756543	1	GOAU	0	OLM3	1
6075126	0	GOAU	3	OLM3	0
2749726	0	GOAU	2	OLM3	0
1795301	0	GOAU	8	OLM3	0
6067086	0	GOAU	2	OLM3	0
3514989	0.5	GOAU	1	OLM3	1
2265150	0	GOAU	1	OLM3	0
6109528	1	GOAU	0	OLM3	6
5139306	0	GOAU	2	OLM3	0
2377469	0	GOAU	3	OLM3	0
1019622	0	GOAU	2	OLM3	0
6148051	0	GOAU	2	OLM3	0
3026782	0	GOAU	2	OLM3	0
5331766	0	GOAU	1	OLM3	0
6217291	0	GOAU	5	OLM3	0
3546006	0	GOAU	2	OLM3	0
2749723	0	GOAU	2	OLM3	0
2663040	0	GOAU	1	OLM3	0
827539	NA	GOAU	0	OLM3	0
1113879	0	GOAU	3	OLM3	0
3595534	NA	GOAU	0	OLM3	0
4069125	0	GOAU	5	OLM3	0
5248241	0	GOAU	4	OLM3	0
2749318	0	GOAU	5	OLM3	0
759385	0	GOAU	3	OLM3	0
5016624	0	GOAU	1	OLM3	0
3866346	0	GOAU	5	OLM3	0
5417819	0	GOAU	3	OLM3	0
2749754	0	GOAU	2	OLM3	0
6061512	0	GOAU	3	OLM3	0
2693192	0	GOAU	6	OLM3	0
5087152	NA	GOAU	0	OLM3	0
215860	0	GOAU	1	OLM3	0
2749738	0	GOAU	2	OLM3	0
869827	0	GOAU	2	OLM3	0
6362467	0	GOAU	5	OLM3	0
1065265	0	GOAU	1	OLM3	0
2731344	0	GOAU	1	OLM3	0
988227	0	GOAU	4	OLM3	0
1464778	NA	GOAU	0	OLM3	0
6169009	0	GOAU	2	OLM3	0
5715936	0	GOAU	5	OLM3	0
3538051	0	GOAU	2	OLM3	0
2749642	0	GOAU	3	OLM3	0
2749372	0	GOAU	1	OLM3	0
1202280	0	GOAU	1	OLM3	0
5829502	0	GOAU	3	OLM3	0
5114220	0	GOAU	4	OLM3	0
1225885	0	GOAU	1	OLM3	0
2749442	0	GOAU	2	OLM3	0
4441654	0	GOAU	7	OLM3	0
5694521	0	GOAU	3	OLM3	0
1870129	0	GOAU	5	OLM3	0
1795323	0	GOAU	7	OLM3	0
3651038	0	GOAU	2	OLM3	0
3506186	0	GOAU	4	OLM3	0
2749765	0	GOAU	2	OLM3	0
388845	0.166667	GOAU	5	OLM3	1
2926778	1	GOAU	0	OLM3	2
2749682	0	GOAU	2	OLM3	0
2777341	0.111111	GOAU	8	OLM3	1
523124	0	GOAU	1	OLM3	0
3756563	0	GOAU	3	OLM3	0
1728723	0	GOAU	3	OLM3	0
3318592	0	GOAU	5	OLM3	0
4694633	0	GOAU	5	OLM3	0
4623318	0	GOAU	3	OLM3	0
2051565	0	GOAU	6	OLM3	0
6161240	0	GOAU	1	OLM3	0
4048232	0	GOAU	4	OLM3	0
2777919	0	GOAU	2	OLM3	0
3609428	0	GOAU	1	OLM3	0
2749717	0	GOAU	2	OLM3	0
4969382	0	GOAU	2	OLM3	0
1913078	0	GOAU	6	OLM3	0
6061514	0	GOAU	3	OLM3	0
6110232	0	GOAU	1	OLM3	0
5902155	0	GOAU	2	OLM3	0
4523488	0	GOAU	2	OLM3	0
2749744	0	GOAU	2	OLM3	0
5737508	0	GOAU	2	OLM3	0
3088851	0	GOAU	9	OLM3	0
6293326	0	GOAU	1	OLM3	0
3207682	0	GOAU	1	OLM3	0
5114186	0	GOAU	4	OLM3	0
5806576	1	GOAU	0	OLM3	2
3078278	1	GOAU	0	OLM3	5
2805734	1	GOAU	0	OLM3	2
5265670	0	GOAU	2	OLM3	0
2749388	0	GOAU	1	OLM3	0
5039761	0.25	GOAU	3	OLM3	1
2749647	0	GOAU	3	OLM3	0
2911709	0	GOAU	4	OLM3	0
2733148	0.125	GOAU	7	OLM3	1
5337173	1	GOAU	0	OLM3	6
2375432	0	GOAU	5	OLM3	0
4030015	0	GOAU	4	OLM3	0
1795312	0	GOAU	7	OLM3	0
1473264	0	GOAU	4	OLM3	0
5660846	0	GOAU	3	OLM3	0
2265668	0	GOAU	3	OLM3	0
5173269	0	GOAU	2	OLM3	0
1283560	0	GOAU	1	OLM3	0
6294067	0	GOAU	1	OLM3	0
1528825	0	GOAU	1	OLM3	0
1700953	1	GOAU	0	OLM3	3
1286037	0	GOAU	2	OLM3	0
2262840	0	GOAU	3	OLM3	0
1795305	0	GOAU	7	OLM3	0
2749756	0	GOAU	2	OLM3	0
1795294	0	GOAU	7	OLM3	0
1795300	0	GOAU	7	OLM3	0
3765496	0	GOAU	4	OLM3	0
2209618	0	GOAU	1	OLM3	0
6403313	0	GOAU	2	OLM3	0
4365072	0	GOAU	4	OLM3	0
2529358	0	GOAU	6	OLM3	0
2669065	0	GOAU	4	OLM3	0
5452966	0	GOAU	2	OLM3	0
2441740	0	GOAU	1	OLM3	0
4828911	0	GOAU	3	OLM3	0
6137625	0	GOAU	3	OLM3	0
5841071	0	GOAU	1	OLM3	0
1983596	0	GOAU	4	OLM3	0
1298987	0	GOAU	1	OLM3	0
5438994	NA	GOAU	0	OLM3	0
13063	0	GOAU	2	OLM3	0
3178202	0	GOAU	4	OLM3	0
1795295	0	GOAU	7	OLM3	0
4386364	0	GOAU	5	OLM3	0
3057221	0	GOAU	2	OLM3	0
3508446	0	GOAU	3	OLM3	0
2749529	0	GOAU	1	OLM3	0
5226487	0	GOAU	2	OLM3	0
3652272	0	GOAU	2	OLM3	0
2058232	0	GOAU	5	OLM3	0
716253	0	GOAU	4	OLM3	0
1968516	0	GOAU	1	OLM3	0
5690894	0.882353	GOAU	2	OLM3	15
2749486	0	GOAU	1	OLM3	0
3153225	0	GOAU	5	OLM3	0
858951	0	GOAU	4	OLM3	0
2749336	0	GOAU	3	OLM3	0
5362539	0	GOAU	8	OLM3	0
15611	0.166667	GOAU	5	OLM3	1
5220306	0	GOAU	3	OLM3	0
5904457	0.25	GOAU	3	OLM3	1
2774179	0	GOAU	2	OLM3	0
4857738	0	GOAU	7	OLM3	0
141446	0	GOAU	5	OLM3	0
5997983	0	GOAU	1	OLM3	0
5092485	0	GOAU	1	OLM3	0
4787150	NA	GOAU	0	OLM3	0
412338	0	GOAU	3	OLM3	0
1200068	0	GOAU	1	OLM3	0
2749741	0	GOAU	2	OLM3	0
3672531	0	GOAU	2	OLM3	0
6341148	0	GOAU	1	OLM3	0
1795357	0	GOAU	9	OLM3	0
137522	0	GOAU	2	OLM3	0
6108794	0	GOAU	2	OLM3	0
3158037	0	GOAU	2	OLM3	0
4105090	0	GOAU	3	OLM3	0
5566495	0	GOAU	3	OLM3	0
5499819	NA	GOAU	0	OLM3	0
1514675	1	GOAU	0	OLM3	5
4352859	NA	GOAU	0	OLM3	0
6269764	0	GOAU	4	OLM3	0
3380019	0	GOAU	2	OLM3	0
2749375	0	GOAU	1	OLM3	0
1508620	0	GOAU	4	OLM3	0
2410021	NA	GOAU	0	OLM3	0
3896994	0	GOAU	2	OLM3	0
2749755	0	GOAU	2	OLM3	0
2749525	0	GOAU	1	OLM3	0
4194331	0	GOAU	1	OLM3	0
200438	0	GOAU	6	OLM3	0
1853310	0	GOAU	2	OLM3	0
5766726	0	GOAU	4	OLM3	0
4843032	0	GOAU	4	OLM3	0
674276	1	GOAU	0	OLM3	2
30433	0.666667	GOAU	1	OLM3	2
674696	0	GOAU	4	OLM3	0
1743296	0	GOAU	3	OLM3	0
3976938	0	GOAU	3	OLM3	0
573702	0	GOAU	2	OLM3	0
2456417	0	GOAU	2	OLM3	0
1795358	0	GOAU	9	OLM3	0
5002413	0	GOAU	6	OLM3	0
5367696	0	GOAU	1	OLM3	0
3171483	0	GOAU	3	OLM3	0
125042	0	GOAU	3	OLM3	0
5050180	1	GOAU	0	OLM3	1
3141349	0	GOAU	2	OLM3	0
2044825	0	GOAU	5	OLM3	0
2749588	0	GOAU	1	OLM3	0
1965123	0	GOAU	7	OLM3	0
2167139	0	GOAU	1	OLM3	0
2749747	0	GOAU	2	OLM3	0
477018	0	TGUU	10	OLM3	0
2872103	0.8	TGUU	2	OLM3	8
6510654	0	TGUU	9	OLM3	0
1570046	1	TGUU	0	OLM3	1
1756543	0	TGUU	5	OLM3	0
6075126	0	TGUU	6	OLM3	0
2749726	0	TGUU	4	OLM3	0
1795301	0	TGUU	10	OLM3	0
6067086	0	TGUU	9	OLM3	0
3514989	0	TGUU	4	OLM3	0
2265150	0	TGUU	6	OLM3	0
6109528	0.4	TGUU	6	OLM3	4
5139306	0	TGUU	2	OLM3	0
2377469	0	TGUU	4	OLM3	0
1019622	0	TGUU	6	OLM3	0
6148051	0	TGUU	11	OLM3	0
3026782	0	TGUU	6	OLM3	0
5331766	0	TGUU	8	OLM3	0
6217291	0	TGUU	1	OLM3	0
3546006	0	TGUU	5	OLM3	0
2749723	0	TGUU	4	OLM3	0
2663040	0	TGUU	9	OLM3	0
827539	0	TGUU	7	OLM3	0
1113879	0	TGUU	3	OLM3	0
3595534	0	TGUU	2	OLM3	0
4069125	0	TGUU	5	OLM3	0
5248241	0	TGUU	5	OLM3	0
2749318	0	TGUU	6	OLM3	0
759385	0	TGUU	5	OLM3	0
5016624	0	TGUU	9	OLM3	0
3866346	0	TGUU	18	OLM3	0
5417819	0	TGUU	8	OLM3	0
2749754	0	TGUU	4	OLM3	0
6061512	0	TGUU	3	OLM3	0
2693192	0	TGUU	8	OLM3	0
5087152	0	TGUU	4	OLM3	0
215860	0	TGUU	9	OLM3	0
2749738	0	TGUU	4	OLM3	0
869827	0	TGUU	15	OLM3	0
6362467	0	TGUU	1	OLM3	0
1065265	0	TGUU	6	OLM3	0
2731344	0	TGUU	1	OLM3	0
988227	0	TGUU	16	OLM3	0
1464778	0	TGUU	5	OLM3	0
6169009	0	TGUU	2	OLM3	0
5715936	0	TGUU	10	OLM3	0
3538051	0	TGUU	6	OLM3	0
2749642	0	TGUU	3	OLM3	0
2749372	0	TGUU	7	OLM3	0
1202280	0	TGUU	7	OLM3	0
5829502	0	TGUU	9	OLM3	0
5114220	0	TGUU	15	OLM3	0
1225885	0	TGUU	3	OLM3	0
2749442	0	TGUU	6	OLM3	0
4441654	0	TGUU	6	OLM3	0
5694521	0	TGUU	5	OLM3	0
1870129	0	TGUU	11	OLM3	0
1795323	0	TGUU	13	OLM3	0
3651038	0	TGUU	6	OLM3	0
3506186	0	TGUU	12	OLM3	0
2749765	0	TGUU	4	OLM3	0
388845	0	TGUU	10	OLM3	0
2926778	1	TGUU	0	OLM3	5
2749682	0	TGUU	4	OLM3	0
2777341	0	TGUU	5	OLM3	0
523124	0	TGUU	7	OLM3	0
3756563	0	TGUU	14	OLM3	0
1728723	0	TGUU	3	OLM3	0
3318592	0.166667	TGUU	5	OLM3	1
4694633	0	TGUU	1	OLM3	0
4623318	0	TGUU	9	OLM3	0
2051565	0	TGUU	10	OLM3	0
6161240	0	TGUU	2	OLM3	0
4048232	0	TGUU	8	OLM3	0
2777919	0	TGUU	9	OLM3	0
3609428	0	TGUU	4	OLM3	0
2749717	0	TGUU	4	OLM3	0
4969382	0	TGUU	9	OLM3	0
1913078	0	TGUU	6	OLM3	0
6061514	0	TGUU	3	OLM3	0
6110232	0	TGUU	5	OLM3	0
5902155	0	TGUU	4	OLM3	0
4523488	0	TGUU	4	OLM3	0
2749744	0	TGUU	4	OLM3	0
5737508	0	TGUU	6	OLM3	0
3088851	0	TGUU	5	OLM3	0
6293326	0	TGUU	12	OLM3	0
3207682	0	TGUU	7	OLM3	0
5114186	0	TGUU	16	OLM3	0
5806576	0.142857	TGUU	6	OLM3	1
3078278	0.615385	TGUU	5	OLM3	8
2805734	0.416667	TGUU	7	OLM3	5
5265670	0	TGUU	21	OLM3	0
2749388	0	TGUU	7	OLM3	0
5039761	0	TGUU	7	OLM3	0
2749647	0	TGUU	3	OLM3	0
2911709	0	TGUU	16	OLM3	0
2733148	0	TGUU	11	OLM3	0
5337173	0.166667	TGUU	5	OLM3	1
2375432	0	TGUU	4	OLM3	0
4030015	0	TGUU	13	OLM3	0
1795312	0	TGUU	12	OLM3	0
1473264	0	TGUU	8	OLM3	0
5660846	0	TGUU	5	OLM3	0
2265668	0	TGUU	5	OLM3	0
5173269	0	TGUU	5	OLM3	0
1283560	0	TGUU	9	OLM3	0
6294067	0	TGUU	7	OLM3	0
1528825	0	TGUU	5	OLM3	0
1700953	1	TGUU	0	OLM3	6
1286037	0	TGUU	5	OLM3	0
2262840	0	TGUU	3	OLM3	0
1795305	0	TGUU	10	OLM3	0
2749756	0	TGUU	4	OLM3	0
1795294	0	TGUU	10	OLM3	0
1795300	0	TGUU	10	OLM3	0
3765496	0	TGUU	12	OLM3	0
2209618	0	TGUU	4	OLM3	0
6403313	0	TGUU	7	OLM3	0
4365072	0	TGUU	9	OLM3	0
2529358	0	TGUU	10	OLM3	0
2669065	0	TGUU	2	OLM3	0
5452966	0	TGUU	5	OLM3	0
2441740	0	TGUU	4	OLM3	0
4828911	0	TGUU	8	OLM3	0
6137625	0	TGUU	4	OLM3	0
5841071	0	TGUU	10	OLM3	0
1983596	0	TGUU	7	OLM3	0
1298987	0	TGUU	5	OLM3	0
5438994	0.333333	TGUU	4	OLM3	2
13063	0	TGUU	2	OLM3	0
3178202	0	TGUU	6	OLM3	0
1795295	0	TGUU	10	OLM3	0
4386364	0	TGUU	4	OLM3	0
3057221	0	TGUU	5	OLM3	0
3508446	0	TGUU	10	OLM3	0
2749529	0	TGUU	8	OLM3	0
5226487	0	TGUU	7	OLM3	0
3652272	0	TGUU	8	OLM3	0
2058232	0	TGUU	8	OLM3	0
716253	0	TGUU	4	OLM3	0
1968516	0	TGUU	4	OLM3	0
5690894	0	TGUU	5	OLM3	0
2749486	0	TGUU	8	OLM3	0
3153225	0	TGUU	6	OLM3	0
858951	0	TGUU	10	OLM3	0
2749336	0	TGUU	6	OLM3	0
5362539	0	TGUU	11	OLM3	0
15611	0	TGUU	10	OLM3	0
5220306	0	TGUU	10	OLM3	0
5904457	0	TGUU	7	OLM3	0
2774179	0	TGUU	15	OLM3	0
4857738	0	TGUU	4	OLM3	0
141446	0	TGUU	5	OLM3	0
5997983	0	TGUU	6	OLM3	0
5092485	0	TGUU	9	OLM3	0
4787150	0	TGUU	9	OLM3	0
412338	0	TGUU	5	OLM3	0
1200068	0	TGUU	5	OLM3	0
2749741	0	TGUU	4	OLM3	0
3672531	0	TGUU	3	OLM3	0
6341148	0	TGUU	3	OLM3	0
1795357	0	TGUU	11	OLM3	0
137522	0	TGUU	8	OLM3	0
6108794	0	TGUU	9	OLM3	0
3158037	0	TGUU	6	OLM3	0
4105090	0	TGUU	6	OLM3	0
5566495	0	TGUU	2	OLM3	0
5499819	0	TGUU	1	OLM3	0
1514675	0.75	TGUU	1	OLM3	3
4352859	0.0833333	TGUU	11	OLM3	1
6269764	0	TGUU	10	OLM3	0
3380019	0	TGUU	2	OLM3	0
2749375	0	TGUU	7	OLM3	0
1508620	0	TGUU	13	OLM3	0
2410021	0	TGUU	10	OLM3	0
3896994	0	TGUU	3	OLM3	0
2749755	0	TGUU	4	OLM3	0
2749525	0	TGUU	8	OLM3	0
4194331	0	TGUU	8	OLM3	0
200438	0	TGUU	9	OLM3	0
1853310	0	TGUU	6	OLM3	0
5766726	0	TGUU	3	OLM3	0
4843032	0	TGUU	3	OLM3	0
674276	0.4	TGUU	3	OLM3	2
30433	0	TGUU	13	OLM3	0
674696	0	TGUU	11	OLM3	0
1743296	0	TGUU	9	OLM3	0
3976938	0	TGUU	4	OLM3	0
573702	0	TGUU	13	OLM3	0
2456417	0	TGUU	10	OLM3	0
1795358	0	TGUU	11	OLM3	0
5002413	0	TGUU	1	OLM3	0
5367696	0	TGUU	2	OLM3	0
3171483	0	TGUU	11	OLM3	0
125042	0	TGUU	20	OLM3	0
5050180	0.5	TGUU	3	OLM3	3
3141349	0	TGUU	6	OLM3	0
2044825	0	TGUU	10	OLM3	0
2749588	0	TGUU	6	OLM3	0
1965123	0	TGUU	3	OLM3	0
2167139	0	TGUU	3	OLM3	0
2749747	0	TGUU	4	OLM3	0
477018	0	UAXT	10	OLM3	0
2872103	0.444444	UAXT	5	OLM3	4
6510654	0	UAXT	5	OLM3	0
1570046	0.285714	UAXT	5	OLM3	2
1756543	0	UAXT	2	OLM3	0
6075126	0	UAXT	9	OLM3	0
2749726	0	UAXT	9	OLM3	0
1795301	0	UAXT	7	OLM3	0
6067086	0	UAXT	3	OLM3	0
3514989	0	UAXT	6	OLM3	0
2265150	0	UAXT	6	OLM3	0
6109528	0.4	UAXT	3	OLM3	2
5139306	0	UAXT	5	OLM3	0
2377469	0	UAXT	5	OLM3	0
1019622	0	UAXT	5	OLM3	0
6148051	0	UAXT	10	OLM3	0
3026782	0	UAXT	9	OLM3	0
5331766	0	UAXT	8	OLM3	0
6217291	0	UAXT	13	OLM3	0
3546006	0	UAXT	7	OLM3	0
2749723	0	UAXT	10	OLM3	0
2663040	0	UAXT	8	OLM3	0
827539	0	UAXT	11	OLM3	0
1113879	0	UAXT	9	OLM3	0
3595534	0	UAXT	3	OLM3	0
4069125	0	UAXT	10	OLM3	0
5248241	0	UAXT	9	OLM3	0
2749318	0	UAXT	10	OLM3	0
759385	0	UAXT	7	OLM3	0
5016624	0	UAXT	3	OLM3	0
3866346	0	UAXT	7	OLM3	0
5417819	0	UAXT	2	OLM3	0
2749754	0	UAXT	10	OLM3	0
6061512	0	UAXT	5	OLM3	0
2693192	0	UAXT	6	OLM3	0
5087152	0	UAXT	8	OLM3	0
215860	0	UAXT	10	OLM3	0
2749738	0	UAXT	8	OLM3	0
869827	0	UAXT	12	OLM3	0
6362467	0	UAXT	7	OLM3	0
1065265	0	UAXT	9	OLM3	0
2731344	0	UAXT	8	OLM3	0
988227	0	UAXT	6	OLM3	0
1464778	0.142857	UAXT	6	OLM3	1
6169009	0	UAXT	8	OLM3	0
5715936	0	UAXT	14	OLM3	0
3538051	0	UAXT	15	OLM3	0
2749642	0	UAXT	12	OLM3	0
2749372	0	UAXT	10	OLM3	0
1202280	0	UAXT	14	OLM3	0
5829502	0.0588235	UAXT	16	OLM3	1
5114220	0	UAXT	7	OLM3	0
1225885	0	UAXT	9	OLM3	0
2749442	0	UAXT	9	OLM3	0
4441654	0	UAXT	8	OLM3	0
5694521	0	UAXT	6	OLM3	0
1870129	0	UAXT	10	OLM3	0
1795323	0	UAXT	5	OLM3	0
3651038	0	UAXT	9	OLM3	0
3506186	0	UAXT	10	OLM3	0
2749765	0	UAXT	9	OLM3	0
388845	0	UAXT	7	OLM3	0
2926778	1	UAXT	0	OLM3	3
2749682	0	UAXT	13	OLM3	0
2777341	0	UAXT	6	OLM3	0
523124	0	UAXT	9	OLM3	0
3756563	0	UAXT	6	OLM3	0
1728723	0	UAXT	6	OLM3	0
3318592	0	UAXT	4	OLM3	0
4694633	0	UAXT	8	OLM3	0
4623318	0	UAXT	12	OLM3	0
2051565	0	UAXT	12	OLM3	0
6161240	0	UAXT	7	OLM3	0
4048232	0	UAXT	5	OLM3	0
2777919	0	UAXT	5	OLM3	0
3609428	0	UAXT	8	OLM3	0
2749717	0	UAXT	10	OLM3	0
4969382	0	UAXT	6	OLM3	0
1913078	0	UAXT	6	OLM3	0
6061514	0	UAXT	5	OLM3	0
6110232	0	UAXT	10	OLM3	0
5902155	0	UAXT	15	OLM3	0
4523488	0	UAXT	4	OLM3	0
2749744	0	UAXT	8	OLM3	0
5737508	0	UAXT	10	OLM3	0
3088851	0	UAXT	3	OLM3	0
6293326	0	UAXT	4	OLM3	0
3207682	0	UAXT	2	OLM3	0
5114186	0	UAXT	6	OLM3	0
5806576	0.333333	UAXT	4	OLM3	2
3078278	0.1	UAXT	9	OLM3	1
2805734	0.625	UAXT	3	OLM3	5
5265670	0	UAXT	5	OLM3	0
2749388	0	UAXT	8	OLM3	0
5039761	0	UAXT	6	OLM3	0
2749647	0	UAXT	12	OLM3	0
2911709	0	UAXT	7	OLM3	0
2733148	0	UAXT	9	OLM3	0
5337173	0.166667	UAXT	5	OLM3	1
2375432	0	UAXT	10	OLM3	0
4030015	0	UAXT	9	OLM3	0
1795312	0	UAXT	6	OLM3	0
1473264	0	UAXT	4	OLM3	0
5660846	0	UAXT	12	OLM3	0
2265668	0	UAXT	5	OLM3	0
5173269	0	UAXT	8	OLM3	0
1283560	0	UAXT	2	OLM3	0
6294067	0	UAXT	7	OLM3	0
1528825	0	UAXT	6	OLM3	0
1700953	0.6	UAXT	2	OLM3	3
1286037	0	UAXT	6	OLM3	0
2262840	0	UAXT	18	OLM3	0
1795305	0	UAXT	6	OLM3	0
2749756	0	UAXT	10	OLM3	0
1795294	0	UAXT	7	OLM3	0
1795300	0	UAXT	7	OLM3	0
3765496	0	UAXT	5	OLM3	0
2209618	0	UAXT	8	OLM3	0
6403313	0	UAXT	6	OLM3	0
4365072	0	UAXT	12	OLM3	0
2529358	0	UAXT	8	OLM3	0
2669065	0	UAXT	10	OLM3	0
5452966	0	UAXT	7	OLM3	0
2441740	0	UAXT	8	OLM3	0
4828911	0	UAXT	15	OLM3	0
6137625	0	UAXT	10	OLM3	0
5841071	0	UAXT	12	OLM3	0
1983596	0	UAXT	7	OLM3	0
1298987	0	UAXT	4	OLM3	0
5438994	0.222222	UAXT	7	OLM3	2
13063	0	UAXT	13	OLM3	0
3178202	0	UAXT	4	OLM3	0
1795295	0	UAXT	7	OLM3	0
4386364	0.5	UAXT	6	OLM3	6
3057221	0	UAXT	4	OLM3	0
3508446	0	UAXT	16	OLM3	0
2749529	0	UAXT	10	OLM3	0
5226487	0	UAXT	13	OLM3	0
3652272	0	UAXT	4	OLM3	0
2058232	0	UAXT	7	OLM3	0
716253	0	UAXT	12	OLM3	0
1968516	0	UAXT	7	OLM3	0
5690894	0	UAXT	8	OLM3	0
2749486	0	UAXT	8	OLM3	0
3153225	0	UAXT	2	OLM3	0
858951	0	UAXT	13	OLM3	0
2749336	0	UAXT	10	OLM3	0
5362539	0	UAXT	4	OLM3	0
15611	0	UAXT	4	OLM3	0
5220306	0	UAXT	5	OLM3	0
5904457	0	UAXT	8	OLM3	0
2774179	0.125	UAXT	7	OLM3	1
4857738	0	UAXT	11	OLM3	0
141446	0	UAXT	5	OLM3	0
5997983	0	UAXT	8	OLM3	0
5092485	0	UAXT	4	OLM3	0
4787150	0	UAXT	5	OLM3	0
412338	0	UAXT	16	OLM3	0
1200068	0	UAXT	7	OLM3	0
2749741	0	UAXT	8	OLM3	0
3672531	0	UAXT	5	OLM3	0
6341148	0	UAXT	12	OLM3	0
1795357	0	UAXT	5	OLM3	0
137522	0	UAXT	4	OLM3	0
6108794	0	UAXT	13	OLM3	0
3158037	0.1	UAXT	9	OLM3	1
4105090	0	UAXT	10	OLM3	0
5566495	0	UAXT	5	OLM3	0
5499819	0.25	UAXT	3	OLM3	1
1514675	0.142857	UAXT	6	OLM3	1
4352859	0	UAXT	4	OLM3	0
6269764	0	UAXT	5	OLM3	0
3380019	0	UAXT	2	OLM3	0
2749375	0	UAXT	10	OLM3	0
1508620	0	UAXT	8	OLM3	0
2410021	0	UAXT	7	OLM3	0
3896994	0	UAXT	3	OLM3	0
2749755	0	UAXT	10	OLM3	0
2749525	0	UAXT	10	OLM3	0
4194331	0	UAXT	6	OLM3	0
200438	0	UAXT	7	OLM3	0
1853310	0	UAXT	5	OLM3	0
5766726	0	UAXT	4	OLM3	0
4843032	0	UAXT	2	OLM3	0
674276	0.0666667	UAXT	14	OLM3	1
30433	0	UAXT	18	OLM3	0
674696	0	UAXT	6	OLM3	0
1743296	0	UAXT	11	OLM3	0
3976938	0	UAXT	5	OLM3	0
573702	0	UAXT	15	OLM3	0
2456417	0	UAXT	9	OLM3	0
1795358	0	UAXT	5	OLM3	0
5002413	0	UAXT	10	OLM3	0
5367696	0	UAXT	12	OLM3	0
3171483	0	UAXT	10	OLM3	0
125042	0	UAXT	4	OLM3	0
5050180	0.4	UAXT	3	OLM3	2
3141349	0	UAXT	8	OLM3	0
2044825	0	UAXT	14	OLM3	0
2749588	0	UAXT	12	OLM3	0
1965123	0	UAXT	13	OLM3	0
2167139	0	UAXT	10	OLM3	0
2749747	0	UAXT	10	OLM3	0
477018	0	TGWG	28	OLM3	0
2872103	0.62069	TGWG	11	OLM3	18
6510654	0	TGWG	15	OLM3	0
1570046	0.588235	TGWG	7	OLM3	10
1756543	0	TGWG	16	OLM3	0
6075126	0	TGWG	20	OLM3	0
2749726	0	TGWG	21	OLM3	0
1795301	0	TGWG	28	OLM3	0
6067086	0	TGWG	19	OLM3	0
3514989	0	TGWG	19	OLM3	0
2265150	0	TGWG	25	OLM3	0
6109528	0.444444	TGWG	15	OLM3	12
5139306	0	TGWG	22	OLM3	0
2377469	0	TGWG	33	OLM3	0
1019622	0.047619	TGWG	20	OLM3	1
6148051	0	TGWG	29	OLM3	0
3026782	0	TGWG	15	OLM3	0
5331766	0	TGWG	31	OLM3	0
6217291	0.0344828	TGWG	28	OLM3	1
3546006	0	TGWG	25	OLM3	0
2749723	0	TGWG	21	OLM3	0
2663040	0	TGWG	34	OLM3	0
827539	0	TGWG	14	OLM3	0
1113879	0	TGWG	15	OLM3	0
3595534	0	TGWG	20	OLM3	0
4069125	0.0416667	TGWG	23	OLM3	1
5248241	0	TGWG	29	OLM3	0
2749318	0.111111	TGWG	16	OLM3	2
759385	0	TGWG	10	OLM3	0
5016624	0	TGWG	18	OLM3	0
3866346	0	TGWG	29	OLM3	0
5417819	0	TGWG	27	OLM3	0
2749754	0	TGWG	18	OLM3	0
6061512	0	TGWG	29	OLM3	0
2693192	0	TGWG	27	OLM3	0
5087152	0	TGWG	8	OLM3	0
215860	0	TGWG	23	OLM3	0
2749738	0	TGWG	20	OLM3	0
869827	0	TGWG	25	OLM3	0
6362467	0	TGWG	29	OLM3	0
1065265	0	TGWG	31	OLM3	0
2731344	0	TGWG	36	OLM3	0
988227	0	TGWG	20	OLM3	0
1464778	0	TGWG	30	OLM3	0
6169009	0	TGWG	35	OLM3	0
5715936	0	TGWG	16	OLM3	0
3538051	0	TGWG	32	OLM3	0
2749642	0	TGWG	25	OLM3	0
2749372	0.111111	TGWG	16	OLM3	2
1202280	0	TGWG	28	OLM3	0
5829502	0	TGWG	15	OLM3	0
5114220	0.04	TGWG	24	OLM3	1
1225885	0	TGWG	26	OLM3	0
2749442	0.133333	TGWG	13	OLM3	2
4441654	0.0294118	TGWG	33	OLM3	1
5694521	0	TGWG	19	OLM3	0
1870129	0	TGWG	20	OLM3	0
1795323	0	TGWG	29	OLM3	0
3651038	0	TGWG	17	OLM3	0
3506186	0	TGWG	17	OLM3	0
2749765	0	TGWG	20	OLM3	0
388845	0	TGWG	21	OLM3	0
2926778	1	TGWG	0	OLM3	23
2749682	0	TGWG	26	OLM3	0
2777341	0	TGWG	19	OLM3	0
523124	0	TGWG	30	OLM3	0
3756563	0	TGWG	15	OLM3	0
1728723	0	TGWG	25	OLM3	0
3318592	0	TGWG	22	OLM3	0
4694633	0	TGWG	21	OLM3	0
4623318	0	TGWG	81	OLM3	0
2051565	0	TGWG	46	OLM3	0
6161240	0.08	TGWG	23	OLM3	2
4048232	0	TGWG	19	OLM3	0
2777919	0	TGWG	12	OLM3	0
3609428	0	TGWG	24	OLM3	0
2749717	0	TGWG	22	OLM3	0
4969382	0	TGWG	32	OLM3	0
1913078	0	TGWG	34	OLM3	0
6061514	0	TGWG	29	OLM3	0
6110232	0	TGWG	39	OLM3	0
5902155	0	TGWG	37	OLM3	0
4523488	0	TGWG	16	OLM3	0
2749744	0	TGWG	20	OLM3	0
5737508	0	TGWG	20	OLM3	0
3088851	0.0588235	TGWG	16	OLM3	1
6293326	0	TGWG	21	OLM3	0
3207682	0	TGWG	13	OLM3	0
5114186	0	TGWG	24	OLM3	0
5806576	0.666667	TGWG	6	OLM3	12
3078278	0.666667	TGWG	9	OLM3	18
2805734	0.56	TGWG	11	OLM3	14
5265670	0	TGWG	32	OLM3	0
2749388	0.117647	TGWG	15	OLM3	2
5039761	0	TGWG	27	OLM3	0
2749647	0	TGWG	26	OLM3	0
2911709	0	TGWG	25	OLM3	0
2733148	0	TGWG	23	OLM3	0
5337173	0.428571	TGWG	12	OLM3	9
2375432	0	TGWG	28	OLM3	0
4030015	0	TGWG	30	OLM3	0
1795312	0	TGWG	27	OLM3	0
1473264	0	TGWG	13	OLM3	0
5660846	0	TGWG	31	OLM3	0
2265668	0	TGWG	20	OLM3	0
5173269	0	TGWG	19	OLM3	0
1283560	0	TGWG	31	OLM3	0
6294067	0	TGWG	22	OLM3	0
1528825	0	TGWG	27	OLM3	0
1700953	1	TGWG	0	OLM3	16
1286037	0	TGWG	17	OLM3	0
2262840	0	TGWG	16	OLM3	0
1795305	0	TGWG	27	OLM3	0
2749756	0	TGWG	18	OLM3	0
1795294	0	TGWG	28	OLM3	0
1795300	0	TGWG	28	OLM3	0
3765496	0	TGWG	30	OLM3	0
2209618	0	TGWG	32	OLM3	0
6403313	0	TGWG	2	OLM3	0
4365072	0	TGWG	26	OLM3	0
2529358	0	TGWG	40	OLM3	0
2669065	0	TGWG	19	OLM3	0
5452966	0	TGWG	15	OLM3	0
2441740	0	TGWG	32	OLM3	0
4828911	0	TGWG	25	OLM3	0
6137625	0	TGWG	20	OLM3	0
5841071	0	TGWG	28	OLM3	0
1983596	0	TGWG	25	OLM3	0
1298987	0	TGWG	17	OLM3	0
5438994	0.333333	TGWG	6	OLM3	3
13063	0	TGWG	29	OLM3	0
3178202	0	TGWG	20	OLM3	0
1795295	0	TGWG	27	OLM3	0
4386364	0	TGWG	10	OLM3	0
3057221	0	TGWG	17	OLM3	0
3508446	0	TGWG	36	OLM3	0
2749529	0	TGWG	18	OLM3	0
5226487	0	TGWG	29	OLM3	0
3652272	0	TGWG	18	OLM3	0
2058232	0	TGWG	27	OLM3	0
716253	0	TGWG	30	OLM3	0
1968516	0	TGWG	16	OLM3	0
5690894	0	TGWG	21	OLM3	0
2749486	0.117647	TGWG	15	OLM3	2
3153225	0	TGWG	31	OLM3	0
858951	0	TGWG	36	OLM3	0
2749336	0.125	TGWG	14	OLM3	2
5362539	0	TGWG	29	OLM3	0
15611	0	TGWG	33	OLM3	0
5220306	0	TGWG	9	OLM3	0
5904457	0	TGWG	40	OLM3	0
2774179	0	TGWG	19	OLM3	0
4857738	0.0555556	TGWG	17	OLM3	1
141446	0.12766	TGWG	41	OLM3	6
5997983	0	TGWG	23	OLM3	0
5092485	0	TGWG	30	OLM3	0
4787150	0	TGWG	21	OLM3	0
412338	0	TGWG	25	OLM3	0
1200068	0	TGWG	25	OLM3	0
2749741	0.05	TGWG	19	OLM3	1
3672531	0	TGWG	23	OLM3	0
6341148	0	TGWG	13	OLM3	0
1795357	0	TGWG	33	OLM3	0
137522	0	TGWG	31	OLM3	0
6108794	0	TGWG	28	OLM3	0
3158037	0	TGWG	32	OLM3	0
4105090	0	TGWG	33	OLM3	0
5566495	0	TGWG	11	OLM3	0
5499819	0	TGWG	19	OLM3	0
1514675	0.5	TGWG	11	OLM3	11
4352859	0	TGWG	13	OLM3	0
6269764	0	TGWG	20	OLM3	0
3380019	0	TGWG	15	OLM3	0
2749375	0.111111	TGWG	16	OLM3	2
1508620	0	TGWG	33	OLM3	0
2410021	0	TGWG	27	OLM3	0
3896994	0	TGWG	21	OLM3	0
2749755	0	TGWG	18	OLM3	0
2749525	0.111111	TGWG	16	OLM3	2
4194331	0	TGWG	30	OLM3	0
200438	0.0263158	TGWG	37	OLM3	1
1853310	0	TGWG	23	OLM3	0
5766726	0	TGWG	16	OLM3	0
4843032	0	TGWG	23	OLM3	0
674276	0.53125	TGWG	15	OLM3	17
30433	0	TGWG	21	OLM3	0
674696	0	TGWG	21	OLM3	0
1743296	0	TGWG	34	OLM3	0
3976938	0	TGWG	21	OLM3	0
573702	0	TGWG	37	OLM3	0
2456417	0	TGWG	26	OLM3	0
1795358	0	TGWG	33	OLM3	0
5002413	0	TGWG	29	OLM3	0
5367696	0	TGWG	27	OLM3	0
3171483	0	TGWG	15	OLM3	0
125042	0	TGWG	21	OLM3	0
5050180	0.366667	TGWG	19	OLM3	11
3141349	0	TGWG	11	OLM3	0
2044825	0	TGWG	33	OLM3	0
2749588	0	TGWG	20	OLM3	0
1965123	0	TGWG	17	OLM3	0
2167139	0	TGWG	9	OLM3	0
2749747	0	TGWG	18	OLM3	0
477018	0	UCHP	67	OLM3	0
2872103	0.372549	UCHP	32	OLM3	19
6510654	0	UCHP	29	OLM3	0
1570046	0.461538	UCHP	7	OLM3	6
1756543	0	UCHP	34	OLM3	0
6075126	0	UCHP	30	OLM3	0
2749726	0	UCHP	34	OLM3	0
1795301	0	UCHP	29	OLM3	0
6067086	0	UCHP	31	OLM3	0
3514989	0	UCHP	38	OLM3	0
2265150	0	UCHP	57	OLM3	0
6109528	0.257576	UCHP	49	OLM3	17
5139306	0	UCHP	22	OLM3	0
2377469	0.0227273	UCHP	43	OLM3	1
1019622	0.030303	UCHP	32	OLM3	1
6148051	0	UCHP	47	OLM3	0
3026782	0	UCHP	45	OLM3	0
5331766	0.0232558	UCHP	42	OLM3	1
6217291	0	UCHP	25	OLM3	0
3546006	0	UCHP	44	OLM3	0
2749723	0	UCHP	34	OLM3	0
2663040	0	UCHP	36	OLM3	0
827539	0	UCHP	28	OLM3	0
1113879	0	UCHP	27	OLM3	0
3595534	0	UCHP	35	OLM3	0
4069125	0	UCHP	28	OLM3	0
5248241	0	UCHP	57	OLM3	0
2749318	0	UCHP	36	OLM3	0
759385	0	UCHP	28	OLM3	0
5016624	0	UCHP	47	OLM3	0
3866346	0.03125	UCHP	62	OLM3	2
5417819	0	UCHP	30	OLM3	0
2749754	0	UCHP	33	OLM3	0
6061512	0	UCHP	68	OLM3	0
2693192	0	UCHP	41	OLM3	0
5087152	0	UCHP	14	OLM3	0
215860	0	UCHP	64	OLM3	0
2749738	0	UCHP	35	OLM3	0
869827	0	UCHP	67	OLM3	0
6362467	0.0277778	UCHP	35	OLM3	1
1065265	0	UCHP	52	OLM3	0
2731344	0	UCHP	39	OLM3	0
988227	0	UCHP	40	OLM3	0
1464778	0.0666667	UCHP	14	OLM3	1
6169009	0	UCHP	48	OLM3	0
5715936	0	UCHP	71	OLM3	0
3538051	0	UCHP	34	OLM3	0
2749642	0.0333333	UCHP	29	OLM3	1
2749372	0	UCHP	29	OLM3	0
1202280	0	UCHP	34	OLM3	0
5829502	0	UCHP	54	OLM3	0
5114220	0	UCHP	52	OLM3	0
1225885	0	UCHP	49	OLM3	0
2749442	0	UCHP	26	OLM3	0
4441654	0	UCHP	75	OLM3	0
5694521	0	UCHP	44	OLM3	0
1870129	0	UCHP	36	OLM3	0
1795323	0	UCHP	32	OLM3	0
3651038	0.0526316	UCHP	18	OLM3	1
3506186	0.0416667	UCHP	23	OLM3	1
2749765	0	UCHP	33	OLM3	0
388845	0	UCHP	34	OLM3	0
2926778	1	UCHP	0	OLM3	32
2749682	0	UCHP	30	OLM3	0
2777341	0	UCHP	41	OLM3	0
523124	0	UCHP	41	OLM3	0
3756563	0	UCHP	47	OLM3	0
1728723	0	UCHP	39	OLM3	0
3318592	0.0333333	UCHP	29	OLM3	1
4694633	0	UCHP	33	OLM3	0
4623318	0	UCHP	63	OLM3	0
2051565	0	UCHP	58	OLM3	0
6161240	0	UCHP	36	OLM3	0
4048232	0.0117647	UCHP	84	OLM3	1
2777919	0	UCHP	32	OLM3	0
3609428	0	UCHP	42	OLM3	0
2749717	0	UCHP	34	OLM3	0
4969382	0	UCHP	23	OLM3	0
1913078	0	UCHP	71	OLM3	0
6061514	0	UCHP	68	OLM3	0
6110232	0	UCHP	55	OLM3	0
5902155	0.0166667	UCHP	59	OLM3	1
4523488	0	UCHP	21	OLM3	0
2749744	0	UCHP	34	OLM3	0
5737508	0	UCHP	49	OLM3	0
3088851	0	UCHP	39	OLM3	0
6293326	0.0140845	UCHP	70	OLM3	1
3207682	0.146341	UCHP	35	OLM3	6
5114186	0	UCHP	45	OLM3	0
5806576	0.261905	UCHP	31	OLM3	11
3078278	0.361111	UCHP	23	OLM3	13
2805734	0.333333	UCHP	18	OLM3	9
5265670	0	UCHP	44	OLM3	0
2749388	0.0322581	UCHP	30	OLM3	1
5039761	0	UCHP	34	OLM3	0
2749647	0.0333333	UCHP	29	OLM3	1
2911709	0	UCHP	49	OLM3	0
2733148	0	UCHP	32	OLM3	0
5337173	0.428571	UCHP	16	OLM3	12
2375432	0	UCHP	27	OLM3	0
4030015	0	UCHP	49	OLM3	0
1795312	0	UCHP	32	OLM3	0
1473264	0	UCHP	20	OLM3	0
5660846	0	UCHP	35	OLM3	0
2265668	0	UCHP	47	OLM3	0
5173269	0	UCHP	43	OLM3	0
1283560	0	UCHP	31	OLM3	0
6294067	0.0285714	UCHP	34	OLM3	1
1528825	0	UCHP	37	OLM3	0
1700953	1	UCHP	0	OLM3	25
1286037	0	UCHP	43	OLM3	0
2262840	0	UCHP	50	OLM3	0
1795305	0	UCHP	29	OLM3	0
2749756	0	UCHP	33	OLM3	0
1795294	0	UCHP	28	OLM3	0
1795300	0	UCHP	29	OLM3	0
3765496	0	UCHP	23	OLM3	0
2209618	0	UCHP	44	OLM3	0
6403313	0	UCHP	42	OLM3	0
4365072	0	UCHP	40	OLM3	0
2529358	0	UCHP	55	OLM3	0
2669065	0	UCHP	35	OLM3	0
5452966	0	UCHP	47	OLM3	0
2441740	0	UCHP	41	OLM3	0
4828911	0.0196078	UCHP	50	OLM3	1
6137625	0	UCHP	52	OLM3	0
5841071	0	UCHP	58	OLM3	0
1983596	0	UCHP	17	OLM3	0
1298987	0	UCHP	47	OLM3	0
5438994	0.419355	UCHP	18	OLM3	13
13063	0.162162	UCHP	31	OLM3	6
3178202	0	UCHP	38	OLM3	0
1795295	0	UCHP	28	OLM3	0
4386364	0.0384615	UCHP	25	OLM3	1
3057221	0	UCHP	38	OLM3	0
3508446	0.0212766	UCHP	46	OLM3	1
2749529	0	UCHP	30	OLM3	0
5226487	0	UCHP	39	OLM3	0
3652272	0.0277778	UCHP	35	OLM3	1
2058232	0	UCHP	49	OLM3	0
716253	0	UCHP	46	OLM3	0
1968516	0	UCHP	43	OLM3	0
5690894	0	UCHP	48	OLM3	0
2749486	0	UCHP	28	OLM3	0
3153225	0	UCHP	37	OLM3	0
858951	0.0125	UCHP	79	OLM3	1
2749336	0	UCHP	34	OLM3	0
5362539	0	UCHP	35	OLM3	0
15611	0	UCHP	40	OLM3	0
5220306	0	UCHP	33	OLM3	0
5904457	0	UCHP	64	OLM3	0
2774179	0	UCHP	35	OLM3	0
4857738	0.0204082	UCHP	48	OLM3	1
141446	0	UCHP	42	OLM3	0
5997983	0	UCHP	35	OLM3	0
5092485	0.0757576	UCHP	61	OLM3	5
4787150	0	UCHP	25	OLM3	0
412338	0	UCHP	37	OLM3	0
1200068	0	UCHP	25	OLM3	0
2749741	0	UCHP	35	OLM3	0
3672531	0	UCHP	27	OLM3	0
6341148	0	UCHP	29	OLM3	0
1795357	0	UCHP	35	OLM3	0
137522	0.027027	UCHP	36	OLM3	1
6108794	0	UCHP	47	OLM3	0
3158037	0	UCHP	43	OLM3	0
4105090	0	UCHP	33	OLM3	0
5566495	0	UCHP	29	OLM3	0
5499819	0	UCHP	45	OLM3	0
1514675	0.23913	UCHP	35	OLM3	11
4352859	0	UCHP	22	OLM3	0
6269764	0	UCHP	45	OLM3	0
3380019	0	UCHP	41	OLM3	0
2749375	0	UCHP	29	OLM3	0
1508620	0	UCHP	41	OLM3	0
2410021	0.0333333	UCHP	29	OLM3	1
3896994	0	UCHP	49	OLM3	0
2749755	0	UCHP	33	OLM3	0
2749525	0	UCHP	29	OLM3	0
4194331	0	UCHP	31	OLM3	0
200438	0	UCHP	42	OLM3	0
1853310	0	UCHP	38	OLM3	0
5766726	0	UCHP	42	OLM3	0
4843032	0	UCHP	31	OLM3	0
674276	0.0833333	UCHP	22	OLM3	2
30433	0	UCHP	38	OLM3	0
674696	0.0526316	UCHP	36	OLM3	2
1743296	0	UCHP	60	OLM3	0
3976938	0	UCHP	27	OLM3	0
573702	0	UCHP	42	OLM3	0
2456417	0.0196078	UCHP	50	OLM3	1
1795358	0	UCHP	35	OLM3	0
5002413	0	UCHP	36	OLM3	0
5367696	0	UCHP	35	OLM3	0
3171483	0.0422535	UCHP	68	OLM3	3
125042	0	UCHP	44	OLM3	0
5050180	0.294118	UCHP	36	OLM3	15
3141349	0	UCHP	19	OLM3	0
2044825	0	UCHP	73	OLM3	0
2749588	0	UCHP	33	OLM3	0
1965123	0	UCHP	54	OLM3	0
2167139	0	UCHP	25	OLM3	0
2749747	0	UCHP	34	OLM3	0
477018	0	SNNY	12	OLM3	0
2872103	0	SNNY	21	OLM3	0
6510654	0.1	SNNY	27	OLM3	3
1570046	0.0909091	SNNY	10	OLM3	1
1756543	0	SNNY	27	OLM3	0
6075126	0	SNNY	18	OLM3	0
2749726	0	SNNY	26	OLM3	0
1795301	0	SNNY	19	OLM3	0
6067086	0.0357143	SNNY	27	OLM3	1
3514989	0	SNNY	25	OLM3	0
2265150	0.0263158	SNNY	37	OLM3	1
6109528	0	SNNY	31	OLM3	0
5139306	0	SNNY	23	OLM3	0
2377469	0.0454545	SNNY	21	OLM3	1
1019622	0	SNNY	14	OLM3	0
6148051	0	SNNY	33	OLM3	0
3026782	0.0333333	SNNY	29	OLM3	1
5331766	0	SNNY	29	OLM3	0
6217291	0	SNNY	35	OLM3	0
3546006	0.027027	SNNY	36	OLM3	1
2749723	0.0384615	SNNY	25	OLM3	1
2663040	0.0666667	SNNY	28	OLM3	2
827539	0	SNNY	24	OLM3	0
1113879	0	SNNY	29	OLM3	0
3595534	0	SNNY	39	OLM3	0
4069125	0	SNNY	32	OLM3	0
5248241	0	SNNY	24	OLM3	0
2749318	0	SNNY	23	OLM3	0
759385	0	SNNY	36	OLM3	0
5016624	0	SNNY	26	OLM3	0
3866346	0	SNNY	24	OLM3	0
5417819	0	SNNY	25	OLM3	0
2749754	0	SNNY	26	OLM3	0
6061512	0	SNNY	18	OLM3	0
2693192	0.0740741	SNNY	25	OLM3	2
5087152	0	SNNY	20	OLM3	0
215860	0	SNNY	35	OLM3	0
2749738	0.0384615	SNNY	25	OLM3	1
869827	0.0555556	SNNY	34	OLM3	2
6362467	0	SNNY	23	OLM3	0
1065265	0	SNNY	21	OLM3	0
2731344	0	SNNY	28	OLM3	0
988227	0	SNNY	20	OLM3	0
1464778	0	SNNY	22	OLM3	0
6169009	0	SNNY	17	OLM3	0
5715936	0	SNNY	27	OLM3	0
3538051	0	SNNY	19	OLM3	0
2749642	0	SNNY	25	OLM3	0
2749372	0	SNNY	29	OLM3	0
1202280	0	SNNY	35	OLM3	0
5829502	0	SNNY	23	OLM3	0
5114220	0	SNNY	29	OLM3	0
1225885	0	SNNY	23	OLM3	0
2749442	0	SNNY	30	OLM3	0
4441654	0.111111	SNNY	16	OLM3	2
5694521	0	SNNY	28	OLM3	0
1870129	0	SNNY	24	OLM3	0
1795323	0	SNNY	21	OLM3	0
3651038	0	SNNY	24	OLM3	0
3506186	0	SNNY	30	OLM3	0
2749765	0.037037	SNNY	26	OLM3	1
388845	0	SNNY	21	OLM3	0
2926778	1	SNNY	0	OLM3	13
2749682	0	SNNY	24	OLM3	0
2777341	0	SNNY	18	OLM3	0
523124	0.0666667	SNNY	28	OLM3	2
3756563	0.030303	SNNY	32	OLM3	1
1728723	0.037037	SNNY	26	OLM3	1
3318592	0	SNNY	16	OLM3	0
4694633	0	SNNY	32	OLM3	0
4623318	0	SNNY	17	OLM3	0
2051565	0.0416667	SNNY	23	OLM3	1
6161240	0	SNNY	43	OLM3	0
4048232	0.03125	SNNY	31	OLM3	1
2777919	0	SNNY	22	OLM3	0
3609428	0	SNNY	18	OLM3	0
2749717	0	SNNY	25	OLM3	0
4969382	0	SNNY	18	OLM3	0
1913078	0.0588235	SNNY	16	OLM3	1
6061514	0	SNNY	18	OLM3	0
6110232	0	SNNY	19	OLM3	0
5902155	0	SNNY	18	OLM3	0
4523488	0	SNNY	17	OLM3	0
2749744	0	SNNY	26	OLM3	0
5737508	0	SNNY	19	OLM3	0
3088851	0	SNNY	27	OLM3	0
6293326	0	SNNY	25	OLM3	0
3207682	0	SNNY	13	OLM3	0
5114186	0.037037	SNNY	26	OLM3	1
5806576	0.0689655	SNNY	27	OLM3	2
3078278	0	SNNY	31	OLM3	0
2805734	0	SNNY	25	OLM3	0
5265670	0	SNNY	15	OLM3	0
2749388	0	SNNY	28	OLM3	0
5039761	0	SNNY	27	OLM3	0
2749647	0	SNNY	25	OLM3	0
2911709	0.0909091	SNNY	10	OLM3	1
2733148	0	SNNY	29	OLM3	0
5337173	0	SNNY	30	OLM3	0
2375432	0.0294118	SNNY	33	OLM3	1
4030015	0	SNNY	20	OLM3	0
1795312	0	SNNY	20	OLM3	0
1473264	0	SNNY	18	OLM3	0
5660846	0.0277778	SNNY	35	OLM3	1
2265668	0	SNNY	31	OLM3	0
5173269	0.0526316	SNNY	18	OLM3	1
1283560	0.05	SNNY	19	OLM3	1
6294067	0	SNNY	31	OLM3	0
1528825	0	SNNY	33	OLM3	0
1700953	0	SNNY	22	OLM3	0
1286037	0	SNNY	23	OLM3	0
2262840	0	SNNY	25	OLM3	0
1795305	0	SNNY	20	OLM3	0
2749756	0.037037	SNNY	26	OLM3	1
1795294	0	SNNY	18	OLM3	0
1795300	0	SNNY	19	OLM3	0
3765496	0	SNNY	36	OLM3	0
2209618	0	SNNY	20	OLM3	0
6403313	0	SNNY	38	OLM3	0
4365072	0.05	SNNY	19	OLM3	1
2529358	0	SNNY	27	OLM3	0
2669065	0	SNNY	19	OLM3	0
5452966	0	SNNY	26	OLM3	0
2441740	0	SNNY	21	OLM3	0
4828911	0	SNNY	22	OLM3	0
6137625	0	SNNY	13	OLM3	0
5841071	0.027027	SNNY	36	OLM3	1
1983596	0	SNNY	23	OLM3	0
1298987	0	SNNY	12	OLM3	0
5438994	0	SNNY	14	OLM3	0
13063	0	SNNY	26	OLM3	0
3178202	0.0416667	SNNY	23	OLM3	1
1795295	0	SNNY	18	OLM3	0
4386364	0	SNNY	17	OLM3	0
3057221	0.0526316	SNNY	18	OLM3	1
3508446	0.193548	SNNY	25	OLM3	6
2749529	0	SNNY	22	OLM3	0
5226487	0	SNNY	26	OLM3	0
3652272	0	SNNY	27	OLM3	0
2058232	0	SNNY	21	OLM3	0
716253	0	SNNY	30	OLM3	0
1968516	0	SNNY	22	OLM3	0
5690894	0.0357143	SNNY	27	OLM3	1
2749486	0	SNNY	22	OLM3	0
3153225	0	SNNY	29	OLM3	0
858951	0	SNNY	32	OLM3	0
2749336	0	SNNY	28	OLM3	0
5362539	0	SNNY	28	OLM3	0
15611	0	SNNY	22	OLM3	0
5220306	0	SNNY	18	OLM3	0
5904457	0	SNNY	27	OLM3	0
2774179	0.0277778	SNNY	35	OLM3	1
4857738	0.0357143	SNNY	27	OLM3	1
141446	0	SNNY	32	OLM3	0
5997983	0	SNNY	33	OLM3	0
5092485	0	SNNY	32	OLM3	0
4787150	0	SNNY	26	OLM3	0
412338	0	SNNY	12	OLM3	0
1200068	0	SNNY	32	OLM3	0
2749741	0	SNNY	27	OLM3	0
3672531	0.0344828	SNNY	28	OLM3	1
6341148	0	SNNY	24	OLM3	0
1795357	0	SNNY	19	OLM3	0
137522	0	SNNY	9	OLM3	0
6108794	0	SNNY	31	OLM3	0
3158037	0	SNNY	18	OLM3	0
4105090	0	SNNY	34	OLM3	0
5566495	0.1	SNNY	18	OLM3	2
5499819	0	SNNY	35	OLM3	0
1514675	0	SNNY	21	OLM3	0
4352859	0	SNNY	11	OLM3	0
6269764	0	SNNY	28	OLM3	0
3380019	0	SNNY	12	OLM3	0
2749375	0	SNNY	29	OLM3	0
1508620	0	SNNY	27	OLM3	0
2410021	0	SNNY	26	OLM3	0
3896994	0	SNNY	19	OLM3	0
2749755	0.0384615	SNNY	25	OLM3	1
2749525	0	SNNY	21	OLM3	0
4194331	0	SNNY	11	OLM3	0
200438	0	SNNY	21	OLM3	0
1853310	0	SNNY	20	OLM3	0
5766726	0	SNNY	36	OLM3	0
4843032	0	SNNY	31	OLM3	0
674276	0	SNNY	32	OLM3	0
30433	0	SNNY	26	OLM3	0
674696	0	SNNY	39	OLM3	0
1743296	0.04	SNNY	24	OLM3	1
3976938	0	SNNY	26	OLM3	0
573702	0	SNNY	38	OLM3	0
2456417	0	SNNY	29	OLM3	0
1795358	0	SNNY	19	OLM3	0
5002413	0	SNNY	19	OLM3	0
5367696	0	SNNY	17	OLM3	0
3171483	0	SNNY	33	OLM3	0
125042	0	SNNY	15	OLM3	0
5050180	0	SNNY	25	OLM3	0
3141349	0.0384615	SNNY	25	OLM3	1
2044825	0.0357143	SNNY	27	OLM3	1
2749588	0	SNNY	25	OLM3	0
1965123	0.151515	SNNY	28	OLM3	5
2167139	0	SNNY	16	OLM3	0
2749747	0	SNNY	26	OLM3	0
